# Supplementary material for: VPS72/YL1-Mediated H2A.Z Deposition Is Required for Nuclear Reassembly after Mitosis
Source: Cells. 2020 Jul 16;9(7):1702. doi: 10.3390/cells9071702 (PMC7408173; doi:10.3390/cells9071702)
Supplement: Supplementary file 1 [file cells-09-01702-s001.zip]

Archive with 4 entries (3 files):
- MorenoAndres_Supplement_15072020/
- MorenoAndres_Supplement_15072020/Supplemetary settings file_YL1domain Protein Blast_A057CP8Z01R_search_strategy.asn
- MorenoAndres_Supplement_15072020/Table S1_Standard Protein BLAST 26 of the Human YL-1 domain protein sequence.xlsx
- MorenoAndres_Supplement_15072020/VPS72_Supplemetary Figures_15072020.pdf
