# Supplementary material for: VPS72/YL1-Mediated H2A.Z Deposition Is Required for Nuclear Reassembly after Mitosis
Source: Cells. 2020 Jul 16;9(7):1702. doi: 10.3390/cells9071702 (PMC7408173; doi:10.3390/cells9071702)
Supplement: Supplementary file 1 [file cells-09-01702-s001.zip › MorenoAndres_Supplement_15072020/Supplemetary settings file_YL1domain Protein Blast_A057CP8Z01R_search_strategy.asn]

Blast4-request ::= {
  body queue-search {
    program "blastp",
    service "plain",
    queries seq-loc-list {
      int {
        from 301,
        to 329,
        strand both,
        id other {
          accession "NP_001258016",
          version 1
        }
      }
    },
    subject database "refseq_protein",
    algorithm-options {
      {
        name "EvalueThreshold",
        value cutoff e-value { 2, 10, 5 }
      },
      {
        name "UngappedMode",
        value boolean FALSE
      },
      {
        name "PercentIdentity",
        value real { 0, 10, 0 }
      },
      {
        name "HitlistSize",
        value integer 1000
      },
      {
        name "EffectiveSearchSpace",
        value big-integer 0
      },
      {
        name "DbLength",
        value big-integer 0
      },
      {
        name "WindowSize",
        value integer 40
      },
      {
        name "SegFiltering",
        value boolean FALSE
      },
      {
        name "MaskAtHash",
        value boolean FALSE
      },
      {
        name "WordThreshold",
        value integer 11
      },
      {
        name "WordSize",
        value integer 2
      },
      {
        name "MatrixName",
        value string "PAM30"
      },
      {
        name "GapOpeningCost",
        value integer 9
      },
      {
        name "GapExtensionCost",
        value integer 1
      },
      {
        name "CompositionBasedStats",
        value integer 0
      },
      {
        name "SmithWatermanMode",
        value boolean FALSE
      }
    },
    program-options {
      {
        name "EntrezQuery",
        value string "txid33208 [ORGN]"
      },
      {
        name "RequiredStart",
        value integer 301
      },
      {
        name "RequiredEnd",
        value integer 329
      }
    },
    format-options {
      {
        name "Web_JobTitle",
        value string "ref|NP_001258016.1|"
      },
      {
        name "Web_OrganismName",
        value string "Metazoa (taxid:33208)"
      },
      {
        name "Web_NewWindow",
        value boolean TRUE
      },
      {
        name "Web_ShortQueryAdjust",
        value boolean TRUE
      }
    }
  }
}
