# Supplementary material for: VPS72/YL1-Mediated H2A.Z Deposition Is Required for Nuclear Reassembly after Mitosis
Source: Cells. 2020 Jul 16;9(7):1702. doi: 10.3390/cells9071702 (PMC7408173; doi:10.3390/cells9071702)
Supplement: Supplementary file 1 [file cells-09-01702-s001.zip › MorenoAndres_Supplement_15072020/Table S1_Standard Protein BLAST 26 of the Human YL-1 domain protein sequence.xlsx]

## Sheet: Sheet2
Description	Max Score	Total Score	Query Cover	E value	Per. Ident	Accession
Select seq ref|XP_004618189.2|	PREDICTED: vacuolar protein sorting-associated protein 72 homolog [Sorex araneus]	98.2	98.2	1	1e-22	1	XP_004618189.2
Select seq ref|XP_014384160.1|	PREDICTED: vacuolar protein sorting-associated protein 72 homolog isoform X1 [Myotis brandtii]	98.2	98.2	1	1e-22	1	XP_014384160.1
Select seq ref|XP_027987521.1|	vacuolar protein sorting-associated protein 72 homolog [Eptesicus fuscus]	98.2	98.2	1	1e-22	1	XP_027987521.1
Select seq ref|XP_006095312.1|	vacuolar protein sorting-associated protein 72 homolog [Myotis lucifugus]	98.2	98.2	1	1e-22	1	XP_006095312.1
Select seq ref|XP_006755751.1|	PREDICTED: vacuolar protein sorting-associated protein 72 homolog isoform X1 [Myotis davidii]	98.2	98.2	1	1e-22	1	XP_006755751.1
Select seq ref|XP_007949089.1|	PREDICTED: vacuolar protein sorting-associated protein 72 homolog isoform X1 [Orycteropus afer afer]	98.2	98.2	1	1e-22	1	XP_007949089.1
Select seq ref|XP_028645563.1|	vacuolar protein sorting-associated protein 72 homolog isoform X2 [Grammomys surdaster]	98.2	98.2	1	1e-22	1	XP_028645563.1
Select seq ref|XP_011924950.1|	PREDICTED: vacuolar protein sorting-associated protein 72 homolog isoform X3 [Cercocebus atys]	98.2	98.2	1	1e-22	1	XP_011924950.1
Select seq ref|XP_004716675.1|	vacuolar protein sorting-associated protein 72 homolog isoform X1 [Echinops telfairi]	98.2	98.2	1	1e-22	1	XP_004716675.1
Select seq ref|XP_011793236.1|	PREDICTED: vacuolar protein sorting-associated protein 72 homolog isoform X1 [Colobus angolensis palliatus]	98.2	98.2	1	1e-22	1	XP_011793236.1
Select seq ref|NP_001258016.1|	vacuolar protein sorting-associated protein 72 homolog isoform 1 [Homo sapiens]	98.2	98.2	1	1e-22	1	NP_001258016.1
Select seq ref|XP_025210685.1|	vacuolar protein sorting-associated protein 72 homolog isoform X2 [Theropithecus gelada]	98.2	98.2	1	1e-22	1	XP_025210685.1
Select seq ref|XP_012623003.1|	vacuolar protein sorting-associated protein 72 homolog isoform X1 [Microcebus murinus]	98.2	98.2	1	1e-22	1	XP_012623003.1
Select seq ref|XP_006861466.1|	PREDICTED: vacuolar protein sorting-associated protein 72 homolog isoform X1 [Chrysochloris asiatica]	98.2	98.2	1	1e-22	1	XP_006861466.1
Select seq ref|XP_032216591.1|	vacuolar protein sorting-associated protein 72 homolog isoform X1 [Mustela erminea]	98.2	98.2	1	1e-22	1	XP_032216591.1
Select seq ref|XP_004389608.1|	vacuolar protein sorting-associated protein 72 homolog isoform X2 [Trichechus manatus latirostris]	98.2	98.2	1	1e-22	1	XP_004389608.1
Select seq ref|XP_004776796.1|	PREDICTED: vacuolar protein sorting-associated protein 72 homolog isoform X1 [Mustela putorius furo]	98.2	98.2	1	1e-22	1	XP_004776796.1
Select seq ref|XP_022381834.1|	vacuolar protein sorting-associated protein 72 homolog isoform X1 [Enhydra lutris kenyoni]	98.2	98.2	1	1e-22	1	XP_022381834.1
Select seq ref|XP_015414241.1|	PREDICTED: vacuolar protein sorting-associated protein 72 homolog isoform X2 [Myotis davidii]	98.2	98.2	1	1e-22	1	XP_015414241.1
Select seq ref|XP_014384161.1|	PREDICTED: vacuolar protein sorting-associated protein 72 homolog isoform X2 [Myotis brandtii]	98.2	98.2	1	1e-22	1	XP_014384161.1
Select seq ref|XP_021051033.1|	vacuolar protein sorting-associated protein 72 homolog [Mus pahari]	98.2	98.2	1	1e-22	1	XP_021051033.1
Select seq ref|NP_033362.2|	vacuolar protein sorting-associated protein 72 homolog [Mus musculus]	98.2	98.2	1	1e-22	1	NP_033362.2
Select seq ref|XP_021013577.1|	vacuolar protein sorting-associated protein 72 homolog [Mus caroli]	98.2	98.2	1	1e-22	1	XP_021013577.1
Select seq ref|XP_008513205.1|	PREDICTED: vacuolar protein sorting-associated protein 72 homolog [Equus przewalskii]	98.2	98.2	1	1e-22	1	XP_008513205.1
Select seq ref|XP_011375952.1|	vacuolar protein sorting-associated protein 72 homolog [Pteropus vampyrus]	98.2	98.2	1	1e-22	1	XP_011375952.1
Select seq ref|XP_001929689.1|	vacuolar protein sorting-associated protein 72 homolog [Sus scrofa]	98.2	98.2	1	1e-22	1	XP_001929689.1
Select seq ref|XP_020768241.1|	vacuolar protein sorting-associated protein 72 homolog [Odocoileus virginianus texanus]	98.2	98.2	1	1e-22	1	XP_020768241.1
Select seq ref|XP_007088169.1|	PREDICTED: vacuolar protein sorting-associated protein 72 homolog [Panthera tigris altaica]	98.2	98.2	1	1e-22	1	XP_007088169.1
Select seq ref|XP_010614783.1|	PREDICTED: vacuolar protein sorting-associated protein 72 homolog [Fukomys damarensis]	98.2	98.2	1	1e-22	1	XP_010614783.1
Select seq ref|XP_021543694.1|	vacuolar protein sorting-associated protein 72 homolog [Neomonachus schauinslandi]	98.2	98.2	1	1e-22	1	XP_021543694.1
Select seq ref|XP_003990660.1|	vacuolar protein sorting-associated protein 72 homolog isoform X1 [Felis catus]	98.2	98.2	1	1e-22	1	XP_003990660.1
Select seq ref|XP_029085852.1|	vacuolar protein sorting-associated protein 72 homolog [Monodon monoceros]	98.2	98.2	1	1e-22	1	XP_029085852.1
Select seq ref|XP_006728423.1|	vacuolar protein sorting-associated protein 72 homolog [Leptonychotes weddellii]	98.2	98.2	1	1e-22	1	XP_006728423.1
Select seq ref|XP_025790598.1|	vacuolar protein sorting-associated protein 72 homolog isoform X1 [Puma concolor]	98.2	98.2	1	1e-22	1	XP_025790598.1
Select seq ref|XP_032216592.1|	vacuolar protein sorting-associated protein 72 homolog isoform X2 [Mustela erminea]	98.2	98.2	1	1e-22	1	XP_032216592.1
Select seq ref|XP_007975444.1|	PREDICTED: vacuolar protein sorting-associated protein 72 homolog isoform X1 [Chlorocebus sabaeus]	98.2	98.2	1	1e-22	1	XP_007975444.1
Select seq ref|NP_001015658.1|	vacuolar protein sorting-associated protein 72 homolog [Bos taurus]	98.2	98.2	1	1e-22	1	NP_001015658.1
Select seq ref|XP_003479021.1|	vacuolar protein sorting-associated protein 72 homolog [Cavia porcellus]	98.2	98.2	1	1e-22	1	XP_003479021.1
Select seq ref|XP_015358433.1|	PREDICTED: vacuolar protein sorting-associated protein 72 homolog [Marmota marmota marmota]	98.2	98.2	1	1e-22	1	XP_015358433.1
Select seq ref|XP_032753669.1|	vacuolar protein sorting-associated protein 72 homolog [Rattus rattus]	98.2	98.2	1	1e-22	1	XP_032753669.1
Select seq ref|XP_002919387.1|	PREDICTED: vacuolar protein sorting-associated protein 72 homolog [Ailuropoda melanoleuca]	98.2	98.2	1	1e-22	1	XP_002919387.1
Select seq ref|XP_023069436.1|	vacuolar protein sorting-associated protein 72 homolog [Piliocolobus tephrosceles]	98.2	98.2	1	1e-22	1	XP_023069436.1
Select seq ref|XP_006058224.1|	vacuolar protein sorting-associated protein 72 homolog [Bubalus bubalis]	98.2	98.2	1	1e-22	1	XP_006058224.1
Select seq ref|XP_006217028.1|	vacuolar protein sorting-associated protein 72 homolog [Vicugna pacos]	98.2	98.2	1	1e-22	1	XP_006217028.1
Select seq ref|XP_004285240.1|	PREDICTED: vacuolar protein sorting-associated protein 72 homolog [Orcinus orca]	98.2	98.2	1	1e-22	1	XP_004285240.1
Select seq ref|NP_001101165.1|	vacuolar protein sorting-associated protein 72 homolog [Rattus norvegicus]	98.2	98.2	1	1e-22	1	NP_001101165.1
Select seq ref|XP_005414560.1|	PREDICTED: vacuolar protein sorting-associated protein 72 homolog [Chinchilla lanigera]	98.2	98.2	1	1e-22	1	XP_005414560.1
Select seq ref|XP_030680431.1|	vacuolar protein sorting-associated protein 72 homolog [Nomascus leucogenys]	98.2	98.2	1	1e-22	1	XP_030680431.1
Select seq ref|XP_028645562.1|	vacuolar protein sorting-associated protein 72 homolog isoform X1 [Grammomys surdaster]	98.2	98.2	1	1e-22	1	XP_028645562.1
Select seq ref|XP_005331262.1|	vacuolar protein sorting-associated protein 72 homolog [Ictidomys tridecemlineatus]	98.2	98.2	1	1e-22	1	XP_005331262.1
Select seq ref|XP_019811290.1|	PREDICTED: vacuolar protein sorting-associated protein 72 homolog [Bos indicus]	98.2	98.2	1	1e-22	1	XP_019811290.1
Select seq ref|XP_008826465.1|	vacuolar protein sorting-associated protein 72 homolog isoform X1 [Nannospalax galili]	98.2	98.2	1	1e-22	1	XP_008826465.1
Select seq ref|XP_015978230.1|	PREDICTED: vacuolar protein sorting-associated protein 72 homolog [Rousettus aegyptiacus]	98.2	98.2	1	1e-22	1	XP_015978230.1
Select seq ref|XP_005610209.2|	vacuolar protein sorting-associated protein 72 homolog [Equus caballus]	98.2	98.2	1	1e-22	1	XP_005610209.2
Select seq ref|XP_016071068.1|	PREDICTED: vacuolar protein sorting-associated protein 72 homolog [Miniopterus natalensis]	98.2	98.2	1	1e-22	1	XP_016071068.1
Select seq ref|XP_029804414.1|	vacuolar protein sorting-associated protein 72 homolog [Suricata suricatta]	98.2	98.2	1	1e-22	1	XP_029804414.1
Select seq ref|XP_004002532.1|	vacuolar protein sorting-associated protein 72 homolog [Ovis aries]	98.2	98.2	1	1e-22	1	XP_004002532.1
Select seq ref|XP_008069976.1|	vacuolar protein sorting-associated protein 72 homolog isoform X1 [Carlito syrichta]	98.2	98.2	1	1e-22	1	XP_008069976.1
Select seq ref|XP_026259842.1|	vacuolar protein sorting-associated protein 72 homolog [Urocitellus parryii]	98.2	98.2	1	1e-22	1	XP_026259842.1
Select seq ref|XP_018877788.1|	vacuolar protein sorting-associated protein 72 homolog [Gorilla gorilla gorilla]	98.2	98.2	1	1e-22	1	XP_018877788.1
Select seq ref|XP_032010582.1|	vacuolar protein sorting-associated protein 72 homolog [Hylobates moloch]	98.2	98.2	1	1e-22	1	XP_032010582.1
Select seq ref|XP_004436052.1|	PREDICTED: vacuolar protein sorting-associated protein 72 homolog [Ceratotherium simum simum]	98.2	98.2	1	1e-22	1	XP_004436052.1
Select seq ref|XP_003800426.1|	vacuolar protein sorting-associated protein 72 homolog [Otolemur garnettii]	98.2	98.2	1	1e-22	1	XP_003800426.1
Select seq ref|XP_003498717.1|	vacuolar protein sorting-associated protein 72 homolog [Cricetulus griseus]	98.2	98.2	1	1e-22	1	XP_003498717.1
Select seq ref|XP_012870504.1|	PREDICTED: vacuolar protein sorting-associated protein 72 homolog [Dipodomys ordii]	98.2	98.2	1	1e-22	1	XP_012870504.1
Select seq ref|XP_006186697.1|	LOW QUALITY PROTEIN: vacuolar protein sorting-associated protein 72 homolog [Camelus ferus]	98.2	98.2	1	1e-22	1	XP_006186697.1
Select seq ref|XP_019480912.1|	PREDICTED: vacuolar protein sorting-associated protein 72 homolog isoform X1 [Hipposideros armiger]	98.2	98.2	1	1e-22	1	XP_019480912.1
Select seq ref|NP_005988.1|	vacuolar protein sorting-associated protein 72 homolog isoform 2 [Homo sapiens]	98.2	98.2	1	1e-22	1	NP_005988.1
Select seq ref|XP_007949090.1|	PREDICTED: vacuolar protein sorting-associated protein 72 homolog isoform X2 [Orycteropus afer afer]	98.2	98.2	1	1e-22	1	XP_007949090.1
Select seq ref|XP_008693897.1|	PREDICTED: vacuolar protein sorting-associated protein 72 homolog [Ursus maritimus]	98.2	98.2	1	1e-22	1	XP_008693897.1
Select seq ref|XP_012623005.1|	vacuolar protein sorting-associated protein 72 homolog isoform X2 [Microcebus murinus]	98.2	98.2	1	1e-22	1	XP_012623005.1
Select seq ref|XP_007530702.1|	PREDICTED: vacuolar protein sorting-associated protein 72 homolog [Erinaceus europaeus]	98.2	98.2	1	1e-22	1	XP_007530702.1
Select seq ref|XP_004588940.1|	PREDICTED: vacuolar protein sorting-associated protein 72 homolog [Ochotona princeps]	98.2	98.2	1	1e-22	1	XP_004588940.1
Select seq ref|XP_006919826.1|	vacuolar protein sorting-associated protein 72 homolog [Pteropus alecto]	98.2	98.2	1	1e-22	1	XP_006919826.1
Select seq ref|XP_008582507.1|	PREDICTED: vacuolar protein sorting-associated protein 72 homolog [Galeopterus variegatus]	98.2	98.2	1	1e-22	1	XP_008582507.1
Select seq ref|XP_005677678.1|	PREDICTED: vacuolar protein sorting-associated protein 72 homolog [Capra hircus]	98.2	98.2	1	1e-22	1	XP_005677678.1
Select seq ref|XP_001166408.2|	vacuolar protein sorting-associated protein 72 homolog [Pan troglodytes]	98.2	98.2	1	1e-22	1	XP_001166408.2
Select seq ref|XP_032949893.1|	vacuolar protein sorting-associated protein 72 homolog [Rhinolophus ferrumequinum]	98.2	98.2	1	1e-22	1	XP_032949893.1
Select seq ref|XP_032699440.1|	vacuolar protein sorting-associated protein 72 homolog [Lontra canadensis]	98.2	98.2	1	1e-22	1	XP_032699440.1
Select seq ref|XP_023359302.1|	vacuolar protein sorting-associated protein 72 homolog [Sarcophilus harrisii]	98.2	98.2	1	1e-22	1	XP_023359302.1
Select seq ref|XP_004716676.1|	vacuolar protein sorting-associated protein 72 homolog isoform X2 [Echinops telfairi]	98.2	98.2	1	1e-22	1	XP_004716676.1
Select seq ref|XP_004689600.1|	PREDICTED: vacuolar protein sorting-associated protein 72 homolog [Condylura cristata]	98.2	98.2	1	1e-22	1	XP_004689600.1
Select seq ref|XP_003931161.1|	PREDICTED: vacuolar protein sorting-associated protein 72 homolog [Saimiri boliviensis boliviensis]	98.2	98.2	1	1e-22	1	XP_003931161.1
Select seq ref|XP_011793237.1|	PREDICTED: vacuolar protein sorting-associated protein 72 homolog isoform X2 [Colobus angolensis palliatus]	98.2	98.2	1	1e-22	1	XP_011793237.1
Select seq ref|XP_004404305.1|	PREDICTED: vacuolar protein sorting-associated protein 72 homolog isoform X1 [Odobenus rosmarus divergens]	98.2	98.2	1	1e-22	1	XP_004404305.1
Select seq ref|XP_006168487.1|	vacuolar protein sorting-associated protein 72 homolog [Tupaia chinensis]	98.2	98.2	1	1e-22	1	XP_006168487.1
Select seq ref|XP_002759954.1|	PREDICTED: vacuolar protein sorting-associated protein 72 homolog [Callithrix jacchus]	98.2	98.2	1	1e-22	1	XP_002759954.1
Select seq ref|XP_012514270.1|	PREDICTED: vacuolar protein sorting-associated protein 72 homolog [Propithecus coquereli]	98.2	98.2	1	1e-22	1	XP_012514270.1
Select seq ref|XP_007178096.1|	vacuolar protein sorting-associated protein 72 homolog isoform X1 [Balaenoptera acutorostrata scammoni]	98.2	98.2	1	1e-22	1	XP_007178096.1
Select seq ref|XP_005894998.1|	PREDICTED: vacuolar protein sorting-associated protein 72 homolog [Bos mutus]	98.2	98.2	1	1e-22	1	XP_005894998.1
Select seq ref|XP_007130509.1|	vacuolar protein sorting-associated protein 72 homolog isoform X1 [Physeter catodon]	98.2	98.2	1	1e-22	1	XP_007130509.1
Select seq ref|XP_020860581.1|	vacuolar protein sorting-associated protein 72 homolog [Phascolarctos cinereus]	98.2	98.2	1	1e-22	1	XP_020860581.1
Select seq ref|XP_021512492.1|	vacuolar protein sorting-associated protein 72 homolog [Meriones unguiculatus]	98.2	98.2	1	1e-22	1	XP_021512492.1
Select seq ref|XP_001366483.1|	PREDICTED: vacuolar protein sorting-associated protein 72 homolog [Monodelphis domestica]	98.2	98.2	1	1e-22	1	XP_001366483.1
Select seq ref|NP_001162419.1|	vacuolar protein sorting-associated protein 72 homolog [Papio anubis]	98.2	98.2	1	1e-22	1	NP_001162419.1
Select seq ref|XP_006982582.1|	PREDICTED: vacuolar protein sorting-associated protein 72 homolog [Peromyscus maniculatus bairdii]	98.2	98.2	1	1e-22	1	XP_006982582.1
Select seq ref|XP_006861467.1|	PREDICTED: vacuolar protein sorting-associated protein 72 homolog isoform X2 [Chrysochloris asiatica]	98.2	98.2	1	1e-22	1	XP_006861467.1
Select seq ref|XP_017526343.1|	PREDICTED: vacuolar protein sorting-associated protein 72 homolog [Manis javanica]	98.2	98.2	1	1e-22	1	XP_017526343.1
Select seq ref|NP_001164771.1|	vacuolar protein sorting-associated protein 72 homolog [Oryctolagus cuniculus]	98.2	98.2	1	1e-22	1	NP_001164771.1
Select seq ref|XP_032123392.1|	vacuolar protein sorting-associated protein 72 homolog [Sapajus apella]	98.2	98.2	1	1e-22	1	XP_032123392.1
Select seq ref|XP_027717880.1|	vacuolar protein sorting-associated protein 72 homolog [Vombatus ursinus]	98.2	98.2	1	1e-22	1	XP_027717880.1
Select seq ref|XP_020011436.1|	vacuolar protein sorting-associated protein 72 homolog [Castor canadensis]	98.2	98.2	1	1e-22	1	XP_020011436.1
Select seq ref|XP_007460320.1|	PREDICTED: vacuolar protein sorting-associated protein 72 homolog [Lipotes vexillifer]	98.2	98.2	1	1e-22	1	XP_007460320.1
Select seq ref|XP_005357051.1|	vacuolar protein sorting-associated protein 72 homolog [Microtus ochrogaster]	98.2	98.2	1	1e-22	1	XP_005357051.1
Select seq ref|NP_001126671.1|	vacuolar protein sorting-associated protein 72 homolog [Pongo abelii]	98.2	98.2	1	1e-22	1	NP_001126671.1
Select seq ref|XP_003817318.1|	vacuolar protein sorting-associated protein 72 homolog [Pan paniscus]	98.2	98.2	1	1e-22	1	XP_003817318.1
Select seq ref|XP_025308827.1|	vacuolar protein sorting-associated protein 72 homolog isoform X1 [Canis lupus dingo]	98.2	98.2	1	1e-22	1	XP_025308827.1
Select seq ref|XP_024618632.1|	vacuolar protein sorting-associated protein 72 homolog [Neophocaena asiaeorientalis asiaeorientalis]	98.2	98.2	1	1e-22	1	XP_024618632.1
Select seq ref|XP_031230618.1|	vacuolar protein sorting-associated protein 72 homolog [Mastomys coucha]	98.2	98.2	1	1e-22	1	XP_031230618.1
Select seq ref|XP_004776797.1|	PREDICTED: vacuolar protein sorting-associated protein 72 homolog isoform X2 [Mustela putorius furo]	98.2	98.2	1	1e-22	1	XP_004776797.1
Select seq ref|XP_003409518.1|	vacuolar protein sorting-associated protein 72 homolog isoform X1 [Loxodonta africana]	98.2	98.2	1	1e-22	1	XP_003409518.1
Select seq ref|XP_004648133.1|	vacuolar protein sorting-associated protein 72 homolog [Octodon degus]	98.2	98.2	1	1e-22	1	XP_004648133.1
Select seq ref|XP_004854073.1|	vacuolar protein sorting-associated protein 72 homolog [Heterocephalus glaber]	98.2	98.2	1	1e-22	1	XP_004854073.1
Select seq ref|XP_028358665.1|	vacuolar protein sorting-associated protein 72 homolog [Phyllostomus discolor]	98.2	98.2	1	1e-22	1	XP_028358665.1
Select seq ref|XP_024426153.1|	vacuolar protein sorting-associated protein 72 homolog [Desmodus rotundus]	98.2	98.2	1	1e-22	1	XP_024426153.1
Select seq ref|XP_014933103.1|	vacuolar protein sorting-associated protein 72 homolog isoform X2 [Acinonyx jubatus]	98.2	98.2	1	1e-22	1	XP_014933103.1
Select seq ref|XP_004632542.1|	vacuolar protein sorting-associated protein 72 homolog [Octodon degus]	98.2	98.2	1	1e-22	1	XP_004632542.1
Select seq ref|XP_007975445.1|	PREDICTED: vacuolar protein sorting-associated protein 72 homolog isoform X2 [Chlorocebus sabaeus]	98.2	98.2	1	1e-22	1	XP_007975445.1
Select seq ref|XP_006900209.1|	PREDICTED: vacuolar protein sorting-associated protein 72 homolog [Elephantulus edwardii]	98.2	98.2	1	1e-22	1	XP_006900209.1
Select seq ref|XP_009179013.1|	vacuolar protein sorting-associated protein 72 homolog isoform X1 [Papio anubis]	98.2	98.2	1	1e-22	1	XP_009179013.1
Select seq ref|XP_004667102.1|	PREDICTED: vacuolar protein sorting-associated protein 72 homolog [Jaculus jaculus]	98.2	98.2	1	1e-22	1	XP_004667102.1
Select seq ref|XP_010328092.1|	PREDICTED: vacuolar protein sorting-associated protein 72 homolog [Saimiri boliviensis boliviensis]	98.2	98.2	1	1e-22	1	XP_010328092.1
Select seq ref|XP_016857694.1|	vacuolar protein sorting-associated protein 72 homolog isoform X1 [Homo sapiens]	98.2	98.2	1	1e-22	1	XP_016857694.1
Select seq ref|XP_021529969.1|	vacuolar protein sorting-associated protein 72 homolog isoform X1 [Aotus nancymaae]	98.2	98.2	1	1e-22	1	XP_021529969.1
Select seq ref|XP_030108407.1|	vacuolar protein sorting-associated protein 72 homolog isoform X1 [Mus musculus]	98.2	98.2	1	1e-22	1	XP_030108407.1
Select seq ref|XP_021529970.1|	vacuolar protein sorting-associated protein 72 homolog isoform X2 [Aotus nancymaae]	98.2	98.2	1	1e-22	1	XP_021529970.1
Select seq ref|XP_005084347.1|	LOW QUALITY PROTEIN: vacuolar protein sorting-associated protein 72 homolog [Mesocricetus auratus]	94	94	1	3e-21	0.9655	XP_005084347.1
Select seq ref|XP_028910575.1|	vacuolar protein sorting-associated protein 72 homolog isoform X1 [Ornithorhynchus anatinus]	91.8	91.8	1	2e-20	0.9655	XP_028910575.1
Select seq ref|XP_028910576.1|	vacuolar protein sorting-associated protein 72 homolog isoform X2 [Ornithorhynchus anatinus]	91.8	91.8	1	2e-20	0.9655	XP_028910576.1
Select seq ref|XP_018964111.1|	PREDICTED: receptor-type tyrosine-protein phosphatase gamma-like [Cyprinus carpio]	88	88	1	4e-19	0.8966	XP_018964111.1
Select seq ref|XP_031420353.1|	vacuolar protein sorting-associated protein 72 homolog [Clupea harengus]	88	88	1	4e-19	0.8966	XP_031420353.1
Select seq ref|XP_030644924.1|	vacuolar protein sorting-associated protein 72 homolog [Chanos chanos]	88	88	1	4e-19	0.8966	XP_030644924.1
Select seq ref|XP_026088188.1|	vacuolar protein sorting-associated protein 72 homolog [Carassius auratus]	88	88	1	4e-19	0.8966	XP_026088188.1
Select seq ref|XP_016111578.1|	PREDICTED: vacuolar protein sorting-associated protein 72 homolog [Sinocyclocheilus grahami]	88	88	1	4e-19	0.8966	XP_016111578.1
Select seq ref|XP_026088189.1|	vacuolar protein sorting-associated protein 72 homolog [Carassius auratus]	88	88	1	4e-19	0.8966	XP_026088189.1
Select seq ref|NP_001076413.1|	vacuolar protein sorting 72 homolog a [Danio rerio]	88	88	1	4e-19	0.8966	NP_001076413.1
Select seq ref|XP_016359514.1|	PREDICTED: vacuolar protein sorting-associated protein 72 homolog [Sinocyclocheilus anshuiensis]	88	88	1	4e-19	0.8966	XP_016359514.1
Select seq ref|XP_016345372.1|	PREDICTED: vacuolar protein sorting-associated protein 72 homolog [Sinocyclocheilus anshuiensis]	88	88	1	4e-19	0.8966	XP_016345372.1
Select seq ref|XP_018964540.1|	PREDICTED: vacuolar protein sorting-associated protein 72 homolog [Cyprinus carpio]	88	88	1	4e-19	0.8966	XP_018964540.1
Select seq ref|XP_026885983.1|	vacuolar protein sorting-associated protein 72 homolog [Electrophorus electricus]	86.7	86.7	1	1e-18	0.8966	XP_026885983.1
Select seq ref|XP_020790078.1|	vacuolar protein sorting-associated protein 72 homolog isoform X1 [Boleophthalmus pectinirostris]	85.9	85.9	1	2e-18	0.8966	XP_020790078.1
Select seq ref|XP_020790079.1|	vacuolar protein sorting-associated protein 72 homolog isoform X2 [Boleophthalmus pectinirostris]	85.9	85.9	1	2e-18	0.8966	XP_020790079.1
Select seq ref|XP_032872828.1|	vacuolar protein sorting-associated protein 72 homolog [Amblyraja radiata]	85.9	85.9	0.96	2e-18	0.8929	XP_032872828.1
Select seq ref|XP_017577187.1|	PREDICTED: vacuolar protein sorting-associated protein 72 homolog isoform X1 [Pygocentrus nattereri]	85.5	85.5	1	3e-18	0.8621	XP_017577187.1
Select seq ref|XP_017577188.1|	PREDICTED: vacuolar protein sorting-associated protein 72 homolog isoform X2 [Pygocentrus nattereri]	85.5	85.5	1	3e-18	0.8621	XP_017577188.1
Select seq ref|XP_018601138.1|	vacuolar protein sorting-associated protein 72 homolog isoform X1 [Scleropages formosus]	85	85	1	4e-18	0.8621	XP_018601138.1
Select seq ref|XP_018601140.1|	vacuolar protein sorting-associated protein 72 homolog isoform X2 [Scleropages formosus]	85	85	1	4e-18	0.8621	XP_018601140.1
Select seq ref|XP_026862446.1|	vacuolar protein sorting-associated protein 72 homolog [Electrophorus electricus]	84.6	84.6	1	5e-18	0.8621	XP_026862446.1
Select seq ref|XP_028837770.1|	vacuolar protein sorting-associated protein 72 homolog [Denticeps clupeoides]	84.2	84.2	1	8e-18	0.8621	XP_028837770.1
Select seq ref|XP_017306540.1|	PREDICTED: vacuolar protein sorting-associated protein 72 homolog [Ictalurus punctatus]	84.2	84.2	1	8e-18	0.8966	XP_017306540.1
Select seq ref|XP_027004219.1|	vacuolar protein sorting-associated protein 72 homolog [Tachysurus fulvidraco]	84.2	84.2	1	8e-18	0.8966	XP_027004219.1
Select seq ref|XP_021178678.1|	vacuolar protein sorting-associated protein 72 homolog [Fundulus heteroclitus]	83.8	83.8	1	1e-17	0.8621	XP_021178678.1
Select seq ref|XP_015461407.1|	vacuolar protein sorting-associated protein 72 homolog [Astyanax mexicanus]	83.8	83.8	1	1e-17	0.8621	XP_015461407.1
Select seq ref|XP_012673357.2|	vacuolar protein sorting-associated protein 72 homolog [Clupea harengus]	83.8	83.8	1	1e-17	0.8621	XP_012673357.2
Select seq ref|XP_030203930.1|	vacuolar protein sorting-associated protein 72 homolog [Gadus morhua]	83.8	83.8	1	1e-17	0.8621	XP_030203930.1
Select seq ref|XP_020490368.1|	vacuolar protein sorting-associated protein 72 homolog isoform X1 [Labrus bergylta]	83.8	83.8	1	1e-17	0.8621	XP_020490368.1
Select seq ref|XP_023700350.1|	vacuolar protein sorting-associated protein 72 homolog [Paramormyrops kingsleyae]	83.8	83.8	1	1e-17	0.8276	XP_023700350.1
Select seq ref|XP_017278347.1|	vacuolar protein sorting-associated protein 72 homolog [Kryptolebias marmoratus]	83.8	83.8	1	1e-17	0.8621	XP_017278347.1
Select seq ref|XP_028453305.1|	vacuolar protein sorting-associated protein 72 homolog [Perca flavescens]	83.8	83.8	1	1e-17	0.8621	XP_028453305.1
Select seq ref|XP_020490369.1|	vacuolar protein sorting-associated protein 72 homolog isoform X2 [Labrus bergylta]	83.8	83.8	1	1e-17	0.8621	XP_020490369.1
Select seq ref|XP_004549207.1|	vacuolar protein sorting-associated protein 72 homolog [Maylandia zebra]	83.8	83.8	1	1e-17	0.8621	XP_004549207.1
Select seq ref|XP_030596969.1|	vacuolar protein sorting-associated protein 72 homolog [Archocentrus centrarchus]	83.8	83.8	1	1e-17	0.8621	XP_030596969.1
Select seq ref|XP_026206030.1|	vacuolar protein sorting-associated protein 72 homolog [Anabas testudineus]	83.8	83.8	1	1e-17	0.8621	XP_026206030.1
Select seq ref|XP_005728564.1|	PREDICTED: vacuolar protein sorting-associated protein 72 homolog [Pundamilia nyererei]	83.8	83.8	1	1e-17	0.8621	XP_005728564.1
Select seq ref|XP_029022259.1|	vacuolar protein sorting-associated protein 72 homolog [Betta splendens]	83.8	83.8	1	1e-17	0.8621	XP_029022259.1
Select seq ref|XP_015829197.1|	PREDICTED: vacuolar protein sorting-associated protein 72 homolog [Nothobranchius furzeri]	83.8	83.8	1	1e-17	0.8621	XP_015829197.1
Select seq ref|XP_020452952.1|	vacuolar protein sorting-associated protein 72 homolog [Monopterus albus]	83.8	83.8	1	1e-17	0.8621	XP_020452952.1
Select seq ref|XP_016113437.1|	PREDICTED: vacuolar protein sorting-associated protein 72 homolog [Sinocyclocheilus grahami]	83.8	83.8	1	1e-17	0.8621	XP_016113437.1
Select seq ref|XP_032809831.1|	vacuolar protein sorting-associated protein 72 homolog [Petromyzon marinus]	83.3	83.3	1	2e-17	0.8276	XP_032809831.1
Select seq ref|XP_020381868.1|	vacuolar protein sorting-associated protein 72 homolog [Rhincodon typus]	82.9	82.9	0.96	2e-17	0.8571	XP_020381868.1
Select seq ref|XP_026766482.1|	vacuolar protein sorting-associated protein 72 homolog [Pangasianodon hypophthalmus]	82.9	82.9	1	2e-17	0.8966	XP_026766482.1
Select seq ref|XP_032568786.1|	vacuolar protein sorting-associated protein 72 homolog [Chiroxiphia lanceolata]	82.1	82.1	0.96	4e-17	0.8571	XP_032568786.1
Select seq ref|XP_027585286.1|	vacuolar protein sorting-associated protein 72 homolog [Pipra filicauda]	82.1	82.1	0.96	4e-17	0.8571	XP_027585286.1
Select seq ref|XP_015192099.1|	PREDICTED: vacuolar protein sorting-associated protein 72 homolog [Lepisosteus oculatus]	82.1	82.1	1	4e-17	0.8276	XP_015192099.1
Select seq ref|XP_017942331.1|	vacuolar protein sorting-associated protein 72 homolog [Manacus vitellinus]	82.1	82.1	0.96	4e-17	0.8571	XP_017942331.1
Select seq ref|XP_017695686.1|	PREDICTED: vacuolar protein sorting-associated protein 72 homolog [Lepidothrix coronata]	82.1	82.1	0.96	4e-17	0.8571	XP_017695686.1
Select seq ref|XP_015235959.1|	PREDICTED: vacuolar protein sorting-associated protein 72 homolog isoform X1 [Cyprinodon variegatus]	81.7	81.7	1	6e-17	0.8276	XP_015235959.1
Select seq ref|XP_013864740.1|	PREDICTED: vacuolar protein sorting-associated protein 72 homolog [Austrofundulus limnaeus]	81.7	81.7	1	6e-17	0.8276	XP_013864740.1
Select seq ref|XP_015235960.1|	PREDICTED: vacuolar protein sorting-associated protein 72 homolog isoform X2 [Cyprinodon variegatus]	81.7	81.7	1	6e-17	0.8276	XP_015235960.1
Select seq ref|XP_032437608.1|	vacuolar protein sorting-associated protein 72 homolog [Xiphophorus hellerii]	81.7	81.7	1	6e-17	0.8276	XP_032437608.1
Select seq ref|XP_028819943.1|	vacuolar protein sorting-associated protein 72 homolog [Denticeps clupeoides]	81.7	81.7	1	6e-17	0.8276	XP_028819943.1
Select seq ref|XP_004073852.1|	vacuolar protein sorting-associated protein 72 homolog [Oryzias latipes]	81.7	81.7	1	6e-17	0.8276	XP_004073852.1
Select seq ref|XP_024116770.1|	vacuolar protein sorting-associated protein 72 homolog [Oryzias melastigma]	81.7	81.7	1	6e-17	0.8276	XP_024116770.1
Select seq ref|XP_027891856.1|	vacuolar protein sorting-associated protein 72 homolog [Xiphophorus couchianus]	81.7	81.7	1	6e-17	0.8276	XP_027891856.1
Select seq ref|XP_005797457.1|	vacuolar protein sorting-associated protein 72 homolog [Xiphophorus maculatus]	81.7	81.7	1	6e-17	0.8276	XP_005797457.1
Select seq ref|XP_007571792.1|	PREDICTED: vacuolar protein sorting-associated protein 72 homolog [Poecilia formosa]	81.7	81.7	1	6e-17	0.8276	XP_007571792.1
Select seq ref|XP_008420327.1|	PREDICTED: vacuolar protein sorting-associated protein 72 homolog [Poecilia reticulata]	81.7	81.7	1	6e-17	0.8276	XP_008420327.1
Select seq ref|XP_027765288.1|	vacuolar protein sorting-associated protein 72 homolog [Empidonax traillii]	81.2	81.2	0.96	8e-17	0.8571	XP_027765288.1
Select seq ref|XP_028316991.1|	vacuolar protein sorting-associated protein 72 homolog isoform X1 [Gouania willdenowi]	80.8	80.8	1	1e-16	0.8276	XP_028316991.1
Select seq ref|XP_029298343.1|	vacuolar protein sorting-associated protein 72 homolog isoform X1 [Cottoperca gobio]	80.8	80.8	1	1e-16	0.8276	XP_029298343.1
Select seq ref|XP_028254891.1|	vacuolar protein sorting-associated protein 72 homolog isoform X1 [Parambassis ranga]	80.8	80.8	1	1e-16	0.8276	XP_028254891.1
Select seq ref|XP_010782503.1|	PREDICTED: vacuolar protein sorting-associated protein 72 homolog isoform X1 [Notothenia coriiceps]	80.8	80.8	1	1e-16	0.8276	XP_010782503.1
Select seq ref|XP_029298345.1|	vacuolar protein sorting-associated protein 72 homolog isoform X2 [Cottoperca gobio]	80.8	80.8	1	1e-16	0.8276	XP_029298345.1
Select seq ref|XP_031722470.1|	vacuolar protein sorting-associated protein 72 homolog [Anarrhichthys ocellatus]	80.8	80.8	1	1e-16	0.8276	XP_031722470.1
Select seq ref|XP_030268242.1|	vacuolar protein sorting-associated protein 72 homolog [Sparus aurata]	80.8	80.8	1	1e-16	0.8276	XP_030268242.1
Select seq ref|XP_031152049.1|	vacuolar protein sorting-associated protein 72 homolog [Sander lucioperca]	80.8	80.8	1	1e-16	0.8276	XP_031152049.1
Select seq ref|XP_029918962.1|	vacuolar protein sorting-associated protein 72 homolog [Myripristis murdjan]	80.8	80.8	1	1e-16	0.8276	XP_029918962.1
Select seq ref|XP_022069915.1|	vacuolar protein sorting-associated protein 72 homolog [Acanthochromis polyacanthus]	80.8	80.8	1	1e-16	0.8276	XP_022069915.1
Select seq ref|XP_028316992.1|	vacuolar protein sorting-associated protein 72 homolog isoform X2 [Gouania willdenowi]	80.8	80.8	1	1e-16	0.8276	XP_028316992.1
Select seq ref|XP_029370126.1|	vacuolar protein sorting-associated protein 72 homolog isoform X1 [Echeneis naucrates]	80.8	80.8	1	1e-16	0.8276	XP_029370126.1
Select seq ref|XP_029976911.1|	vacuolar protein sorting-associated protein 72 homolog [Salarias fasciatus]	80.8	80.8	1	1e-16	0.8276	XP_029976911.1
Select seq ref|XP_023127009.1|	vacuolar protein sorting-associated protein 72 homolog isoform X1 [Amphiprion ocellaris]	80.8	80.8	1	1e-16	0.8276	XP_023127009.1
Select seq ref|XP_022603059.1|	vacuolar protein sorting-associated protein 72 homolog [Seriola dumerili]	80.8	80.8	1	1e-16	0.8276	XP_022603059.1
Select seq ref|XP_028254892.1|	vacuolar protein sorting-associated protein 72 homolog isoform X2 [Parambassis ranga]	80.8	80.8	1	1e-16	0.8276	XP_028254892.1
Select seq ref|XP_018553607.1|	PREDICTED: vacuolar protein sorting-associated protein 72 homolog [Lates calcarifer]	80.8	80.8	1	1e-16	0.8276	XP_018553607.1
Select seq ref|XP_008298881.1|	PREDICTED: vacuolar protein sorting-associated protein 72 homolog [Stegastes partitus]	80.8	80.8	1	1e-16	0.8276	XP_008298881.1
Select seq ref|XP_023267868.1|	vacuolar protein sorting-associated protein 72 homolog [Seriola lalandi dorsalis]	80.8	80.8	1	1e-16	0.8276	XP_023267868.1
Select seq ref|XP_010744979.1|	vacuolar protein sorting-associated protein 72 homolog [Larimichthys crocea]	80.8	80.8	1	1e-16	0.8276	XP_010744979.1
Select seq ref|XP_010782505.1|	PREDICTED: vacuolar protein sorting-associated protein 72 homolog isoform X2 [Notothenia coriiceps]	80.8	80.8	1	1e-16	0.8276	XP_010782505.1
Select seq ref|XP_029587184.1|	vacuolar protein sorting-associated protein 72 homolog isoform X1 [Salmo trutta]	80.8	80.8	1	1e-16	0.8276	XP_029587184.1
Select seq ref|XP_023832209.1|	vacuolar protein sorting-associated protein 72 homolog isoform X1 [Salvelinus alpinus]	80.8	80.8	1	1e-16	0.8276	XP_023832209.1
Select seq ref|XP_014032294.1|	PREDICTED: vacuolar protein sorting-associated protein 72 homolog isoform X1 [Salmo salar]	80.8	80.8	1	1e-16	0.8276	XP_014032294.1
Select seq ref|XP_020361328.1|	vacuolar protein sorting-associated protein 72 homolog isoform X1 [Oncorhynchus kisutch]	80.8	80.8	1	1e-16	0.8276	XP_020361328.1
Select seq ref|XP_029587185.1|	vacuolar protein sorting-associated protein 72 homolog isoform X2 [Salmo trutta]	80.8	80.8	1	1e-16	0.8276	XP_029587185.1
Select seq ref|XP_021427375.1|	vacuolar protein sorting-associated protein 72 homolog isoform X1 [Oncorhynchus mykiss]	80.8	80.8	1	1e-16	0.8276	XP_021427375.1
Select seq ref|XP_029513794.1|	vacuolar protein sorting-associated protein 72 homolog isoform X2 [Oncorhynchus nerka]	80.8	80.8	1	1e-16	0.8276	XP_029513794.1
Select seq ref|XP_021427377.1|	vacuolar protein sorting-associated protein 72 homolog isoform X2 [Oncorhynchus mykiss]	80.8	80.8	1	1e-16	0.8276	XP_021427377.1
Select seq ref|XP_003444156.1|	vacuolar protein sorting-associated protein 72 homolog [Oreochromis niloticus]	80.8	80.8	1	1e-16	0.8276	XP_003444156.1
Select seq ref|NP_001134462.1|	vacuolar protein sorting-associated protein 72 homolog [Salmo salar]	80.8	80.8	1	1e-16	0.8276	NP_001134462.1
Select seq ref|XP_029513793.1|	vacuolar protein sorting-associated protein 72 homolog isoform X1 [Oncorhynchus nerka]	80.8	80.8	1	1e-16	0.8276	XP_029513793.1
Select seq ref|XP_020361329.1|	vacuolar protein sorting-associated protein 72 homolog isoform X2 [Oncorhynchus kisutch]	80.8	80.8	1	1e-16	0.8276	XP_020361329.1
Select seq ref|XP_029370127.1|	vacuolar protein sorting-associated protein 72 homolog isoform X2 [Echeneis naucrates]	80.8	80.8	1	1e-16	0.8276	XP_029370127.1
Select seq ref|XP_023832210.1|	vacuolar protein sorting-associated protein 72 homolog isoform X2 [Salvelinus alpinus]	80.8	80.8	1	1e-16	0.8276	XP_023832210.1
Select seq ref|XP_010902248.1|	vacuolar protein sorting-associated protein 72 homolog [Esox lucius]	80.8	80.8	1	1e-16	0.8276	XP_010902248.1
Select seq ref|XP_019957461.1|	PREDICTED: vacuolar protein sorting-associated protein 72 homolog [Paralichthys olivaceus]	80.8	80.8	1	1e-16	0.8276	XP_019957461.1
Select seq ref|XP_032608892.1|	vacuolar protein sorting-associated protein 72 homolog isoform X1 [Taeniopygia guttata]	80.4	80.4	0.96	2e-16	0.8214	XP_032608892.1
Select seq ref|XP_032608894.1|	vacuolar protein sorting-associated protein 72 homolog isoform X3 [Taeniopygia guttata]	80.4	80.4	0.96	2e-16	0.8214	XP_032608894.1
Select seq ref|XP_030147303.2|	vacuolar protein sorting-associated protein 72 homolog isoform X4 [Taeniopygia guttata]	80.4	80.4	0.96	2e-16	0.8214	XP_030147303.2
Select seq ref|XP_032938838.1|	vacuolar protein sorting-associated protein 72 homolog [Catharus ustulatus]	80.4	80.4	0.96	2e-16	0.8214	XP_032938838.1
Select seq ref|XP_014748835.1|	PREDICTED: vacuolar protein sorting-associated protein 72 homolog [Sturnus vulgaris]	80.4	80.4	0.96	2e-16	0.8214	XP_014748835.1
Select seq ref|XP_005534315.1|	PREDICTED: vacuolar protein sorting-associated protein 72 homolog [Pseudopodoces humilis]	80.4	80.4	0.96	2e-16	0.8214	XP_005534315.1
Select seq ref|XP_031949288.1|	vacuolar protein sorting-associated protein 72 homolog [Corvus moneduloides]	80.4	80.4	0.96	2e-16	0.8214	XP_031949288.1
Select seq ref|XP_021397843.1|	vacuolar protein sorting-associated protein 72 homolog [Lonchura striata domestica]	80.4	80.4	0.96	2e-16	0.8214	XP_021397843.1
Select seq ref|XP_023803981.1|	vacuolar protein sorting-associated protein 72 homolog [Cyanistes caeruleus]	80.4	80.4	0.96	2e-16	0.8214	XP_023803981.1
Select seq ref|XP_030082710.1|	vacuolar protein sorting-associated protein 72 homolog [Serinus canaria]	80.4	80.4	0.96	2e-16	0.8214	XP_030082710.1
Select seq ref|XP_017544291.1|	PREDICTED: vacuolar protein sorting-associated protein 72 homolog [Pygocentrus nattereri]	80	80	1	2e-16	0.8276	XP_017544291.1
Select seq ref|XP_005996545.1|	PREDICTED: vacuolar protein sorting-associated protein 72 homolog [Latimeria chalumnae]	79.5	79.5	1	3e-16	0.7931	XP_005996545.1
Select seq ref|XP_028649800.1|	vacuolar protein sorting-associated protein 72 homolog [Erpetoichthys calabaricus]	79.5	79.5	1	3e-16	0.7931	XP_028649800.1
Select seq ref|XP_026155271.1|	vacuolar protein sorting-associated protein 72 homolog [Mastacembelus armatus]	79.5	79.5	1	3e-16	0.8276	XP_026155271.1
Select seq ref|XP_008329710.1|	vacuolar protein sorting-associated protein 72 homolog [Cynoglossus semilaevis]	79.5	79.5	1	3e-16	0.8276	XP_008329710.1
Select seq ref|XP_003968978.1|	vacuolar protein sorting-associated protein 72 homolog [Takifugu rubripes]	79.1	79.1	1	5e-16	0.8276	XP_003968978.1
Select seq ref|XP_032391857.1|	vacuolar protein sorting-associated protein 72 homolog [Etheostoma spectabile]	78.7	78.7	1	6e-16	0.7931	XP_032391857.1
Select seq ref|XP_030003927.1|	vacuolar protein sorting-associated protein 72 homolog [Sphaeramia orbicularis]	78.7	78.7	1	6e-16	0.7931	XP_030003927.1
Select seq ref|XP_030320987.1|	vacuolar protein sorting-associated protein 72 homolog [Calypte anna]	78.7	78.7	0.96	6e-16	0.8214	XP_030320987.1
Select seq ref|XP_009290675.1|	vacuolar protein sorting-associated protein 72 homolog [Danio rerio]	78.3	78.3	1	9e-16	0.7931	XP_009290675.1
Select seq ref|XP_019731842.1|	PREDICTED: vacuolar protein sorting-associated protein 72 homolog [Hippocampus comes]	78.3	78.3	1	9e-16	0.7931	XP_019731842.1
Select seq ref|XP_007883881.1|	PREDICTED: vacuolar protein sorting-associated protein 72 homolog [Callorhinchus milii]	78.3	78.3	1	9e-16	0.7931	XP_007883881.1
Select seq ref|XP_019412452.1|	PREDICTED: vacuolar protein sorting-associated protein 72 homolog [Crocodylus porosus]	77.8	77.8	1	1e-15	0.7931	XP_019412452.1
Select seq ref|XP_006275464.1|	PREDICTED: vacuolar protein sorting-associated protein 72 homolog [Alligator mississippiensis]	77.8	77.8	1	1e-15	0.7931	XP_006275464.1
Select seq ref|XP_006032797.1|	vacuolar protein sorting-associated protein 72 homolog [Alligator sinensis]	77.8	77.8	1	1e-15	0.7931	XP_006032797.1
Select seq ref|XP_025902415.1|	vacuolar protein sorting-associated protein 72 homolog [Nothoprocta perdicaria]	77	77	0.96	3e-15	0.8214	XP_025902415.1
Select seq ref|NP_001085907.1|	vacuolar protein sorting-associated protein 72 homolog [Xenopus laevis]	77	77	1	3e-15	0.7931	NP_001085907.1
Select seq ref|XP_026139790.1|	vacuolar protein sorting-associated protein 72 homolog [Carassius auratus]	76.1	76.1	1	5e-15	0.7586	XP_026139790.1
Select seq ref|XP_016131357.1|	PREDICTED: vacuolar protein sorting-associated protein 72 homolog [Sinocyclocheilus grahami]	76.1	76.1	1	5e-15	0.7586	XP_016131357.1
Select seq ref|XP_016343571.1|	PREDICTED: vacuolar protein sorting-associated protein 72 homolog [Sinocyclocheilus anshuiensis]	76.1	76.1	1	5e-15	0.7586	XP_016343571.1
Select seq ref|XP_018974835.1|	PREDICTED: vacuolar protein sorting-associated protein 72 homolog [Cyprinus carpio]	76.1	76.1	1	5e-15	0.7586	XP_018974835.1
Select seq ref|XP_016410046.1|	PREDICTED: vacuolar protein sorting-associated protein 72 homolog [Sinocyclocheilus rhinocerous]	76.1	76.1	1	5e-15	0.7586	XP_016410046.1
Select seq ref|XP_005139873.2|	vacuolar protein sorting-associated protein 72 homolog [Melopsittacus undulatus]	75.7	75.7	1	7e-15	0.7586	XP_005139873.2
Select seq ref|XP_009913242.1|	PREDICTED: vacuolar protein sorting-associated protein 72 homolog [Haliaeetus albicilla]	75.7	75.7	1	7e-15	0.7586	XP_009913242.1
Select seq ref|XP_009480122.1|	PREDICTED: LOW QUALITY PROTEIN: vacuolar protein sorting-associated protein 72 homolog [Pelecanus crispus]	75.7	75.7	1	7e-15	0.7586	XP_009480122.1
Select seq ref|XP_005442680.1|	vacuolar protein sorting-associated protein 72 homolog [Falco cherrug]	75.7	75.7	1	7e-15	0.7586	XP_005442680.1
Select seq ref|XP_010217313.1|	PREDICTED: uncharacterized protein LOC104571873 [Tinamus guttatus]	75.7	75.7	0.96	7e-15	0.7857	XP_010217313.1
Select seq ref|XP_027300443.1|	vacuolar protein sorting-associated protein 72 homolog [Anas platyrhynchos]	75.7	75.7	1	7e-15	0.7586	XP_027300443.1
Select seq ref|XP_009465379.1|	PREDICTED: vacuolar protein sorting-associated protein 72 homolog [Nipponia nippon]	75.7	75.7	1	7e-15	0.7586	XP_009465379.1
Select seq ref|XP_010563899.1|	PREDICTED: vacuolar protein sorting-associated protein 72 homolog [Haliaeetus leucocephalus]	75.7	75.7	1	7e-15	0.7586	XP_010563899.1
Select seq ref|XP_025970738.1|	vacuolar protein sorting-associated protein 72 homolog [Dromaius novaehollandiae]	75.7	75.7	1	7e-15	0.7586	XP_025970738.1
Select seq ref|XP_009886436.1|	PREDICTED: LOW QUALITY PROTEIN: vacuolar protein sorting-associated protein 72 homolog [Charadrius vociferus]	75.7	75.7	1	7e-15	0.7586	XP_009886436.1
Select seq ref|XP_009555160.1|	PREDICTED: vacuolar protein sorting-associated protein 72 homolog [Cuculus canorus]	75.7	75.7	1	7e-15	0.7586	XP_009555160.1
Select seq ref|XP_009666076.1|	PREDICTED: vacuolar protein sorting-associated protein 72 homolog [Struthio camelus australis]	75.7	75.7	1	7e-15	0.7586	XP_009666076.1
Select seq ref|XP_032841079.1|	vacuolar protein sorting-associated protein 72 homolog [Tyto alba alba]	75.7	75.7	1	7e-15	0.7586	XP_032841079.1
Select seq ref|XP_013798543.1|	PREDICTED: vacuolar protein sorting-associated protein 72 homolog [Apteryx mantelli mantelli]	75.7	75.7	1	7e-15	0.7586	XP_013798543.1
Select seq ref|XP_032637120.1|	vacuolar protein sorting-associated protein 72 homolog [Chelonoidis abingdonii]	75.7	75.7	1	7e-15	0.7586	XP_032637120.1
Select seq ref|XP_015740149.1|	vacuolar protein sorting-associated protein 72 homolog [Coturnix japonica]	75.7	75.7	1	7e-15	0.7586	XP_015740149.1
Select seq ref|XP_010722286.1|	vacuolar protein sorting-associated protein 72 homolog [Meleagris gallopavo]	75.7	75.7	1	7e-15	0.7586	XP_010722286.1
Select seq ref|XP_032060319.1|	vacuolar protein sorting-associated protein 72 homolog [Aythya fuligula]	75.7	75.7	1	7e-15	0.7586	XP_032060319.1
Select seq ref|XP_026515553.1|	vacuolar protein sorting-associated protein 72 homolog [Terrapene carolina triunguis]	75.7	75.7	1	7e-15	0.7586	XP_026515553.1
Select seq ref|XP_031464034.1|	vacuolar protein sorting-associated protein 72 homolog [Phasianus colchicus]	75.7	75.7	1	7e-15	0.7586	XP_031464034.1
Select seq ref|XP_030397646.1|	vacuolar protein sorting-associated protein 72 homolog [Gopherus evgoodei]	75.7	75.7	1	7e-15	0.7586	XP_030397646.1
Select seq ref|XP_018429180.1|	PREDICTED: vacuolar protein sorting-associated protein 72 homolog [Nanorana parkeri]	75.7	75.7	1	7e-15	0.7931	XP_018429180.1
Select seq ref|XP_027686138.1|	vacuolar protein sorting-associated protein 72 homolog [Chelonia mydas]	75.7	75.7	1	7e-15	0.7586	XP_027686138.1
Select seq ref|XP_423393.3|	vacuolar protein sorting-associated protein 72 homolog [Gallus gallus]	75.7	75.7	1	7e-15	0.7586	XP_423393.3
Select seq ref|XP_021232505.1|	vacuolar protein sorting-associated protein 72 homolog [Numida meleagris]	75.7	75.7	1	7e-15	0.7586	XP_021232505.1
Select seq ref|XP_030329866.1|	vacuolar protein sorting-associated protein 72 homolog [Strigops habroptila]	75.7	75.7	1	7e-15	0.7586	XP_030329866.1
Select seq ref|XP_029880417.1|	vacuolar protein sorting-associated protein 72 homolog isoform X2 [Aquila chrysaetos chrysaetos]	75.7	75.7	1	7e-15	0.7586	XP_029880417.1
Select seq ref|XP_029880416.1|	vacuolar protein sorting-associated protein 72 homolog isoform X1 [Aquila chrysaetos chrysaetos]	75.7	75.7	1	7e-15	0.7586	XP_029880416.1
Select seq ref|XP_023962739.1|	vacuolar protein sorting-associated protein 72 homolog [Chrysemys picta bellii]	75.7	75.7	1	7e-15	0.7586	XP_023962739.1
Select seq ref|XP_025939450.1|	vacuolar protein sorting-associated protein 72 homolog [Apteryx rowi]	75.7	75.7	1	7e-15	0.7586	XP_025939450.1
Select seq ref|XP_014816310.1|	PREDICTED: vacuolar protein sorting-associated protein 72 homolog [Calidris pugnax]	75.7	75.7	1	7e-15	0.7586	XP_014816310.1
Select seq ref|XP_013160211.1|	vacuolar protein sorting-associated protein 72 homolog [Falco peregrinus]	75.7	75.7	1	7e-15	0.7586	XP_013160211.1
Select seq ref|XP_030043043.1|	vacuolar protein sorting-associated protein 72 homolog isoform X2 [Microcaecilia unicolor]	75.3	75.3	1	1e-14	0.7586	XP_030043043.1
Select seq ref|XP_030043042.1|	vacuolar protein sorting-associated protein 72 homolog isoform X1 [Microcaecilia unicolor]	75.3	75.3	1	1e-14	0.7586	XP_030043042.1
Select seq ref|XP_030640834.1|	vacuolar protein sorting-associated protein 72 homolog [Chanos chanos]	74.9	74.9	1	1e-14	0.7931	XP_030640834.1
Select seq ref|XP_029437412.1|	vacuolar protein sorting-associated protein 72 homolog [Rhinatrema bivittatum]	74.4	74.4	1	2e-14	0.7586	XP_029437412.1
Select seq ref|XP_028565870.1|	vacuolar protein sorting-associated protein 72 homolog [Podarcis muralis]	74	74	1	3e-14	0.7586	XP_028565870.1
Select seq ref|XP_032991724.1|	vacuolar protein sorting-associated protein 72 homolog [Lacerta agilis]	74	74	1	3e-14	0.7586	XP_032991724.1
Select seq ref|XP_018087486.1|	PREDICTED: vacuolar protein sorting 72 homolog S homeolog isoform X1 [Xenopus laevis]	73.6	73.6	0.96	4e-14	0.8214	XP_018087486.1
Select seq ref|XP_002937316.2|	vacuolar protein sorting-associated protein 72 homolog [Xenopus tropicalis]	72.3	72.3	1	1e-13	0.7586	XP_002937316.2
Select seq ref|XP_032089725.1|	LOW QUALITY PROTEIN: vacuolar protein sorting-associated protein 72 homolog [Thamnophis elegans]	72.3	72.3	1	1e-13	0.7586	XP_032089725.1
Select seq ref|XP_020653862.1|	vacuolar protein sorting-associated protein 72 homolog isoform X1 [Pogona vitticeps]	71.9	71.9	1	2e-13	0.7241	XP_020653862.1
Select seq ref|XP_015279991.1|	PREDICTED: vacuolar protein sorting-associated protein 72 homolog [Gekko japonicus]	71.9	71.9	1	2e-13	0.7241	XP_015279991.1
Select seq ref|XP_020653863.1|	vacuolar protein sorting-associated protein 72 homolog isoform X2 [Pogona vitticeps]	71.9	71.9	1	2e-13	0.7241	XP_020653863.1
Select seq ref|XP_016853549.1|	PREDICTED: vacuolar protein sorting-associated protein 72 homolog [Anolis carolinensis]	71	71	1	3e-13	0.7241	XP_016853549.1
Select seq ref|XP_025027114.1|	vacuolar protein sorting-associated protein 72 homolog [Python bivittatus]	71	71	1	3e-13	0.7241	XP_025027114.1
Select seq ref|XP_029436506.1|	LOW QUALITY PROTEIN: vacuolar protein sorting-associated protein 72 homolog [Rhinatrema bivittatum]	70.6	70.6	1	4e-13	0.7241	XP_029436506.1
Select seq ref|XP_015680373.1|	vacuolar protein sorting-associated protein 72 homolog [Protobothrops mucrosquamatus]	70.6	70.6	1	4e-13	0.7241	XP_015680373.1
Select seq ref|XP_009907506.1|	PREDICTED: vacuolar protein sorting-associated protein 72 homolog [Picoides pubescens]	70.2	70.2	0.96	6e-13	0.7857	XP_009907506.1
Select seq ref|XP_006113994.1|	vacuolar protein sorting-associated protein 72 homolog isoform X1 [Pelodiscus sinensis]	69.4	69.4	1	1e-12	0.7241	XP_006113994.1
Select seq ref|XP_026579976.1|	vacuolar protein sorting-associated protein 72 homolog [Pseudonaja textilis]	68.1	68.1	1	3e-12	0.6897	XP_026579976.1
Select seq ref|XP_026541727.1|	vacuolar protein sorting-associated protein 72 homolog [Notechis scutatus]	67.2	67.2	1	7e-12	0.6897	XP_026541727.1
Select seq ref|XP_010282940.1|	PREDICTED: LOW QUALITY PROTEIN: vacuolar protein sorting-associated protein 72 homolog [Phaethon lepturus]	63.8	63.8	1	1e-10	0.6897	XP_010282940.1
Select seq ref|XP_033096446.1|	vacuolar protein sorting-associated protein 72 homolog [Anneissia japonica]	54.1	54.1	1	3e-07	0.6552	XP_033096446.1
Select seq ref|XP_018914227.1|	PREDICTED: vacuolar protein sorting-associated protein 72 homolog [Bemisia tabaci]	51.5	51.5	0.96	2e-06	0.6429	XP_018914227.1
Select seq ref|XP_022090818.1|	vacuolar protein sorting-associated protein 72 homolog isoform X2 [Acanthaster planci]	50.7	50.7	0.96	4e-06	0.6429	XP_022090818.1
Select seq ref|XP_022090816.1|	vacuolar protein sorting-associated protein 72 homolog isoform X1 [Acanthaster planci]	50.7	50.7	0.96	4e-06	0.6429	XP_022090816.1
Select seq ref|XP_002740766.1|	PREDICTED: vacuolar protein sorting-associated protein 72 homolog [Saccoglossus kowalevskii]	50.3	50.3	0.96	5e-06	0.6786	XP_002740766.1
Select seq ref|XP_003109230.1|	hypothetical protein CRE_08144 [Caenorhabditis remanei]	50.3	50.3	0.96	5e-06	0.6786	XP_003109230.1
Select seq ref|XP_002639200.1|	Hypothetical protein CBG03744 [Caenorhabditis briggsae]	49.4	49.4	0.96	1e-05	0.6429	XP_002639200.1
Select seq ref|XP_028399475.1|	vacuolar protein sorting-associated protein 72 homolog [Dendronephthya gigantea]	49.4	49.4	0.96	1e-05	0.6786	XP_028399475.1
Select seq ref|XP_025083028.1|	vacuolar protein sorting-associated protein 72 homolog [Pomacea canaliculata]	49.4	49.4	0.96	1e-05	0.7143	XP_025083028.1
Select seq ref|XP_002111664.1|	hypothetical protein TRIADDRAFT_55931 [Trichoplax adhaerens]	48.6	48.6	1	2e-05	0.6897	XP_002111664.1
Select seq ref|XP_023320364.1|	vacuolar protein sorting-associated protein 72 homolog isoform X2 [Eurytemora affinis]	48.1	48.1	0.96	3e-05	0.6429	XP_023320364.1
Select seq ref|XP_023320360.1|	vacuolar protein sorting-associated protein 72 homolog isoform X1 [Eurytemora affinis]	48.1	48.1	0.96	3e-05	0.6429	XP_023320360.1
Select seq ref|XP_014767813.1|	PREDICTED: vacuolar protein sorting-associated protein 72 homolog [Octopus bimaculoides]	47.3	47.3	0.93	6e-05	0.6296	XP_014767813.1
Select seq ref|XP_029637930.1|	vacuolar protein sorting-associated protein 72 homolog [Octopus vulgaris]	46.9	46.9	0.93	8e-05	0.6296	XP_029637930.1
Select seq ref|XP_031572318.1|	vacuolar protein sorting-associated protein 72 homolog [Actinia tenebrosa]	46.4	46.4	0.96	0.0001	0.6429	XP_031572318.1
Select seq ref|XP_022255880.1|	vacuolar protein sorting-associated protein 72 homolog [Limulus polyphemus]	46	46	0.93	0.0002	0.6667	XP_022255880.1
Select seq ref|NP_492505.1|	YL1_C domain-containing protein [Caenorhabditis elegans]	46	46	0.96	0.0002	0.6786	NP_492505.1
Select seq ref|XP_001902463.1|	hypothetical protein [Brugia malayi]	45.6	45.6	0.96	0.0002	0.6429	XP_001902463.1
Select seq ref|XP_003137076.1|	hypothetical protein LOAG_01489 [Loa loa]	45.6	45.6	0.96	0.0002	0.6429	XP_003137076.1
Select seq ref|XP_030828336.1|	vacuolar protein sorting-associated protein 72 homolog [Strongylocentrotus purpuratus]	45.6	45.6	0.96	0.0002	0.6429	XP_030828336.1
Select seq ref|XP_030838896.1|	vacuolar protein sorting-associated protein 72 homolog [Strongylocentrotus purpuratus]	45.6	45.6	0.96	0.0002	0.6429	XP_030838896.1
Select seq ref|XP_020916463.1|	vacuolar protein sorting-associated protein 72 homolog [Exaiptasia pallida]	45.2	45.2	0.96	0.0003	0.6429	XP_020916463.1
Select seq ref|XP_022797878.1|	vacuolar protein sorting-associated protein 72 homolog [Stylophora pistillata]	43.5	43.5	0.96	0.001	0.6071	XP_022797878.1
Select seq ref|XP_027040025.1|	vacuolar protein sorting-associated protein 72 homolog [Pocillopora damicornis]	43.5	43.5	0.96	0.001	0.6071	XP_027040025.1
Select seq ref|XP_004923540.1|	vacuolar protein sorting-associated protein 72 homolog [Bombyx mori]	42.6	42.6	0.96	0.002	0.5806	XP_004923540.1
Select seq ref|XP_028043509.1|	vacuolar protein sorting-associated protein 72 homolog [Bombyx mandarina]	42.6	42.6	0.96	0.002	0.5806	XP_028043509.1
Select seq ref|XP_030036667.1|	vacuolar protein sorting-associated protein 72 homolog [Manduca sexta]	42.6	42.6	0.96	0.002	0.5806	XP_030036667.1
Select seq ref|XP_020616159.1|	vacuolar protein sorting-associated protein 72 homolog [Orbicella faveolata]	41.4	41.4	0.96	0.007	0.6071	XP_020616159.1
Select seq ref|XP_014676947.1|	PREDICTED: vacuolar protein sorting-associated protein 72 homolog [Priapulus caudatus]	41.4	41.4	1	0.007	0.6207	XP_014676947.1
Select seq ref|XP_013084837.1|	PREDICTED: vacuolar protein sorting-associated protein 72 homolog isoform X2 [Biomphalaria glabrata]	40.9	40.9	0.96	0.01	0.5714	XP_013084837.1
Select seq ref|XP_013084835.1|	PREDICTED: vacuolar protein sorting-associated protein 72 homolog isoform X1 [Biomphalaria glabrata]	40.9	40.9	0.96	0.01	0.5714	XP_013084835.1
Select seq ref|XP_011555261.1|	PREDICTED: vacuolar protein sorting-associated protein 72 homolog [Plutella xylostella]	40.9	40.9	0.96	0.01	0.6071	XP_011555261.1
Select seq ref|XP_011561341.1|	PREDICTED: vacuolar protein sorting-associated protein 72 homolog [Plutella xylostella]	40.9	40.9	0.96	0.01	0.6071	XP_011561341.1
Select seq ref|XP_003391985.1|	PREDICTED: vacuolar protein sorting-associated protein 72 homolog [Amphimedon queenslandica]	40.5	40.5	0.96	0.013	0.6071	XP_003391985.1
Select seq ref|XP_003389242.1|	PREDICTED: vacuolar protein sorting-associated protein 72 homolog [Amphimedon queenslandica]	40.5	40.5	0.96	0.014	0.6071	XP_003389242.1
Select seq ref|XP_032237316.1|	vacuolar protein sorting-associated protein 72 homolog [Nematostella vectensis]	40.5	40.5	0.96	0.014	0.6071	XP_032237316.1
Select seq ref|XP_029830773.1|	vacuolar protein sorting-associated protein 72 homolog [Ixodes scapularis]	40.5	40.5	0.96	0.014	0.6071	XP_029830773.1
Select seq ref|XP_028172860.1|	vacuolar protein sorting-associated protein 72 homolog [Ostrinia furnacalis]	40.5	40.5	0.96	0.014	0.5484	XP_028172860.1
Select seq ref|XP_022130188.1|	vacuolar protein sorting-associated protein 72 homolog [Pieris rapae]	40.5	40.5	0.96	0.014	0.5484	XP_022130188.1
Select seq ref|XP_026485515.1|	vacuolar protein sorting-associated protein 72 homolog isoform X2 [Vanessa tameamea]	40.5	40.5	0.96	0.014	0.5484	XP_026485515.1
Select seq ref|XP_026485514.1|	vacuolar protein sorting-associated protein 72 homolog isoform X1 [Vanessa tameamea]	40.5	40.5	0.96	0.014	0.5484	XP_026485514.1
Select seq ref|XP_013188158.1|	PREDICTED: vacuolar protein sorting-associated protein 72 homolog [Amyelois transitella]	40.5	40.5	0.96	0.014	0.5484	XP_013188158.1
Select seq ref|XP_028160582.1|	vacuolar protein sorting-associated protein 72 homolog isoform X1 [Ostrinia furnacalis]	40.5	40.5	0.96	0.014	0.5484	XP_028160582.1
Select seq ref|XP_032515676.1|	vacuolar protein sorting-associated protein 72 homolog [Danaus plexippus plexippus]	40.5	40.5	0.96	0.014	0.5484	XP_032515676.1
Select seq ref|XP_014360989.1|	PREDICTED: vacuolar protein sorting-associated protein 72 homolog isoform X1 [Papilio machaon]	40.5	40.5	0.96	0.014	0.5484	XP_014360989.1
Select seq ref|XP_013173767.1|	PREDICTED: vacuolar protein sorting-associated protein 72 homolog [Papilio xuthus]	40.5	40.5	0.96	0.014	0.5484	XP_013173767.1
Select seq ref|XP_026732177.1|	vacuolar protein sorting-associated protein 72 homolog [Trichoplusia ni]	40.5	40.5	0.96	0.014	0.5484	XP_026732177.1
Select seq ref|XP_022826304.1|	vacuolar protein sorting-associated protein 72 homolog isoform X2 [Spodoptera litura]	40.5	40.5	0.96	0.014	0.5484	XP_022826304.1
Select seq ref|XP_023944073.1|	vacuolar protein sorting-associated protein 72 homolog [Bicyclus anynana]	40.5	40.5	0.96	0.014	0.5484	XP_023944073.1
Select seq ref|XP_022826303.1|	vacuolar protein sorting-associated protein 72 homolog isoform X1 [Spodoptera litura]	40.5	40.5	0.96	0.014	0.5484	XP_022826303.1
Select seq ref|XP_021189583.1|	vacuolar protein sorting-associated protein 72 homolog [Helicoverpa armigera]	40.1	40.1	0.96	0.019	0.5714	XP_021189583.1
Select seq ref|XP_009062794.1|	hypothetical protein LOTGIDRAFT_95101 [Lottia gigantea]	40.1	40.1	1	0.019	0.6207	XP_009062794.1
Select seq ref|XP_021186212.1|	vacuolar protein sorting-associated protein 72 homolog [Helicoverpa armigera]	40.1	40.1	0.96	0.019	0.5714	XP_021186212.1
Select seq ref|XP_002605521.1|	hypothetical protein BRAFLDRAFT_167661 [Branchiostoma floridae]	39.7	39.7	0.89	0.027	0.6154	XP_002605521.1
Select seq ref|XP_026759688.1|	LOW QUALITY PROTEIN: vacuolar protein sorting-associated protein 72 homolog [Galleria mellonella]	39.2	39.2	0.96	0.038	0.5484	XP_026759688.1
Select seq ref|XP_032793667.1|	vacuolar protein sorting-associated protein 72 homolog [Daphnia magna]	39.2	39.2	0.93	0.038	0.5556	XP_032793667.1
Select seq ref|XP_022186045.1|	vacuolar protein sorting-associated protein 72 homolog [Nilaparvata lugens]	39.2	39.2	0.96	0.038	0.5357	XP_022186045.1
Select seq ref|XP_013399244.1|	vacuolar protein sorting-associated protein 72 homolog [Lingula anatina]	38.8	38.8	0.93	0.053	0.5926	XP_013399244.1
Select seq ref|XP_027235446.1|	uncharacterized protein LOC113826760 [Penaeus vannamei]	38	38	0.96	0.1	0.5357	XP_027235446.1
Select seq ref|XP_021340756.1|	vacuolar protein sorting-associated protein 72 homolog [Mizuhopecten yessoensis]	37.5	37.5	0.86	0.14	0.56	XP_021340756.1
Select seq ref|XP_013118578.1|	PREDICTED: vacuolar protein sorting-associated protein 72 homolog [Stomoxys calcitrans]	37.5	37.5	0.96	0.15	0.6071	XP_013118578.1
Select seq ref|XP_018022172.1|	PREDICTED: uncharacterized protein LOC108678304 [Hyalella azteca]	37.5	37.5	0.96	0.15	0.5357	XP_018022172.1
Select seq ref|XP_019927827.1|	PREDICTED: vacuolar protein sorting-associated protein 72 homolog isoform X2 [Crassostrea gigas]	37.1	37.1	0.96	0.2	0.6071	XP_019927827.1
Select seq ref|XP_019927816.1|	PREDICTED: vacuolar protein sorting-associated protein 72 homolog isoform X1 [Crassostrea gigas]	37.1	37.1	0.96	0.2	0.6071	XP_019927816.1
Select seq ref|XP_022317512.1|	vacuolar protein sorting-associated protein 72 homolog [Crassostrea virginica]	37.1	37.1	0.96	0.2	0.6071	XP_022317512.1
Select seq ref|XP_008548180.1|	PREDICTED: vacuolar protein sorting-associated protein 72 homolog [Microplitis demolitor]	37.1	37.1	0.65	0.2	0.6316	XP_008548180.1
Select seq ref|XP_013142226.1|	PREDICTED: vacuolar protein sorting-associated protein 72 homolog [Papilio polytes]	37.1	37.1	0.96	0.2	0.5161	XP_013142226.1
Select seq ref|XP_026313599.1|	vacuolar protein sorting-associated protein 72 homolog [Hyposmocoma kahamanoa]	37.1	37.1	0.96	0.2	0.5161	XP_026313599.1
Select seq ref|XP_029208123.1|	vacuolar protein sorting-associated protein 72 homolog [Acropora millepora]	36.7	36.7	0.96	0.29	0.5357	XP_029208123.1
Select seq ref|XP_017847561.1|	vacuolar protein sorting-associated protein 72 homolog [Drosophila busckii]	36.7	36.7	0.96	0.29	0.5714	XP_017847561.1
Select seq ref|XP_001994408.1|	vacuolar protein sorting-associated protein 72 homolog [Drosophila grimshawi]	36.7	36.7	0.96	0.29	0.5714	XP_001994408.1
Select seq ref|XP_016963069.1|	PREDICTED: vacuolar protein sorting-associated protein 72 homolog [Drosophila biarmipes]	36.7	36.7	0.96	0.29	0.5714	XP_016963069.1
Select seq ref|XP_017957049.1|	vacuolar protein sorting-associated protein 72 homolog [Drosophila navojoa]	36.7	36.7	0.96	0.29	0.5714	XP_017957049.1
Select seq ref|XP_023161644.2|	vacuolar protein sorting-associated protein 72 homolog [Drosophila hydei]	36.7	36.7	0.96	0.29	0.5714	XP_023161644.2
Select seq ref|XP_017077552.1|	PREDICTED: vacuolar protein sorting-associated protein 72 homolog [Drosophila eugracilis]	36.7	36.7	0.96	0.29	0.5714	XP_017077552.1
Select seq ref|XP_016983208.1|	PREDICTED: vacuolar protein sorting-associated protein 72 homolog [Drosophila rhopaloa]	36.7	36.7	0.96	0.29	0.5714	XP_016983208.1
Select seq ref|XP_002088307.1|	uncharacterized protein Dyak_GE18498 [Drosophila yakuba]	36.7	36.7	0.96	0.29	0.5714	XP_002088307.1
Select seq ref|XP_001969893.1|	vacuolar protein sorting-associated protein 72 homolog [Drosophila erecta]	36.7	36.7	0.96	0.29	0.5714	XP_001969893.1
Select seq ref|XP_017059304.1|	PREDICTED: vacuolar protein sorting-associated protein 72 homolog [Drosophila ficusphila]	36.7	36.7	0.96	0.29	0.5714	XP_017059304.1
Select seq ref|XP_016926557.1|	PREDICTED: vacuolar protein sorting-associated protein 72 homolog [Drosophila suzukii]	36.7	36.7	0.96	0.29	0.5714	XP_016926557.1
Select seq ref|XP_002069891.1|	vacuolar protein sorting-associated protein 72 homolog [Drosophila willistoni]	36.7	36.7	0.96	0.29	0.5714	XP_002069891.1
Select seq ref|XP_030564071.1|	vacuolar protein sorting-associated protein 72 homolog [Drosophila novamexicana]	36.7	36.7	0.96	0.29	0.5714	XP_030564071.1
Select seq ref|XP_002001358.1|	vacuolar protein sorting-associated protein 72 homolog [Drosophila mojavensis]	36.7	36.7	0.96	0.29	0.5714	XP_002001358.1
Select seq ref|XP_017015019.1|	PREDICTED: vacuolar protein sorting-associated protein 72 homolog [Drosophila takahashii]	36.7	36.7	0.96	0.29	0.5714	XP_017015019.1
Select seq ref|XP_002020046.1|	vacuolar protein sorting-associated protein 72 homolog [Drosophila persimilis]	36.7	36.7	0.96	0.29	0.5714	XP_002020046.1
Select seq ref|XP_017143892.1|	PREDICTED: vacuolar protein sorting-associated protein 72 homolog [Drosophila miranda]	36.7	36.7	0.96	0.29	0.5714	XP_017143892.1
Select seq ref|XP_017110274.1|	PREDICTED: vacuolar protein sorting-associated protein 72 homolog [Drosophila elegans]	36.7	36.7	0.96	0.29	0.5714	XP_017110274.1
Select seq ref|XP_002137057.1|	uncharacterized protein Dpse_GA26786 [Drosophila pseudoobscura pseudoobscura]	36.7	36.7	0.96	0.29	0.5714	XP_002137057.1
Select seq ref|XP_002055987.1|	vacuolar protein sorting-associated protein 72 homolog [Drosophila virilis]	36.7	36.7	0.96	0.29	0.5714	XP_002055987.1
Select seq ref|XP_017099045.1|	PREDICTED: vacuolar protein sorting-associated protein 72 homolog [Drosophila bipectinata]	36.7	36.7	0.96	0.29	0.5714	XP_017099045.1
Select seq ref|XP_001963223.1|	vacuolar protein sorting-associated protein 72 homolog [Drosophila ananassae]	36.7	36.7	0.96	0.29	0.5714	XP_001963223.1
Select seq ref|XP_022217327.1|	vacuolar protein sorting-associated protein 72 homolog [Drosophila obscura]	36.7	36.7	0.96	0.29	0.5714	XP_022217327.1
Select seq ref|XP_017025893.1|	PREDICTED: vacuolar protein sorting-associated protein 72 homolog [Drosophila kikkawai]	36.7	36.7	0.96	0.29	0.5714	XP_017025893.1
Select seq ref|XP_020807355.1|	vacuolar protein sorting-associated protein 72 homolog [Drosophila serrata]	36.7	36.7	0.96	0.29	0.5714	XP_020807355.1
Select seq ref|XP_030370614.1|	vacuolar protein sorting-associated protein 72 homolog [Scaptodrosophila lebanonensis]	36.7	36.7	0.96	0.29	0.5714	XP_030370614.1
Select seq ref|XP_005095332.1|	PREDICTED: vacuolar protein sorting-associated protein 72 homolog [Aplysia californica]	36.7	36.7	0.96	0.29	0.5714	XP_005095332.1
Select seq ref|NP_001071832.1|	TCFL1 protein [Ciona intestinalis]	36.3	36.3	0.89	0.4	0.6154	NP_001071832.1
Select seq ref|XP_022200026.1|	vacuolar protein sorting-associated protein 72 homolog [Nilaparvata lugens]	36.3	36.3	0.93	0.4	0.5185	XP_022200026.1
Select seq ref|XP_002165194.3|	PREDICTED: vacuolar protein sorting-associated protein 72 homolog [Hydra vulgaris]	35.8	35.8	1	0.56	0.5862	XP_002165194.3
Select seq ref|XP_019549152.2|	LOW QUALITY PROTEIN: vacuolar protein sorting-associated protein 72 homolog [Aedes albopictus]	35	35	0.96	1.1	0.5161	XP_019549152.2
Select seq ref|XP_019553575.2|	vacuolar protein sorting-associated protein 72 homolog [Aedes albopictus]	35	35	0.96	1.1	0.5161	XP_019553575.2
Select seq ref|XP_001655934.2|	vacuolar protein sorting-associated protein 72 homolog [Aedes aegypti]	35	35	0.96	1.1	0.5161	XP_001655934.2
Select seq ref|NP_001285823.1|	YL-1, isoform B [Drosophila melanogaster]	34.6	34.6	0.96	1.5	0.5357	NP_001285823.1
Select seq ref|XP_002079047.1|	uncharacterized protein Dsimw501_GD23743 [Drosophila simulans]	34.6	34.6	0.96	1.5	0.5357	XP_002079047.1
Select seq ref|XP_030756425.1|	vacuolar protein sorting-associated protein 72 homolog [Sitophilus oryzae]	34.6	34.6	0.65	1.5	0.6842	XP_030756425.1
Select seq ref|XP_033172066.1|	vacuolar protein sorting-associated protein 72 homolog [Drosophila mauritiana]	34.6	34.6	0.96	1.5	0.5357	XP_033172066.1
Select seq ref|XP_002036606.1|	vacuolar protein sorting-associated protein 72 homolog [Drosophila sechellia]	34.6	34.6	0.96	1.5	0.5357	XP_002036606.1
Select seq ref|XP_001863666.1|	transcription factor [Culex quinquefasciatus]	34.6	34.6	0.96	1.5	0.5161	XP_001863666.1
Select seq ref|XP_031641182.1|	vacuolar protein sorting-associated protein 72 homolog [Contarinia nasturtii]	34.6	34.6	1	1.5	0.5517	XP_031641182.1
Select seq ref|XP_321546.3|	AGAP001565-PA [Anopheles gambiae str. PEST]	34.6	34.6	0.96	1.5	0.5357	XP_321546.3
Select seq ref|XP_021918968.1|	vacuolar protein sorting-associated protein 72 homolog [Zootermopsis nevadensis]	34.6	34.6	0.96	1.5	0.5	XP_021918968.1
Select seq ref|XP_013388755.1|	vacuolar protein sorting-associated protein 72 homolog [Lingula anatina]	34.6	34.6	0.93	1.6	0.5556	XP_013388755.1
Select seq ref|XP_032894731.1|	ubiquitin carboxyl-terminal hydrolase 47 isoform X3 [Amblyraja radiata]	34.6	34.6	0.48	1.6	0.5455	XP_032894731.1
Select seq ref|XP_032894733.1|	ubiquitin carboxyl-terminal hydrolase 47 isoform X5 [Amblyraja radiata]	34.6	34.6	0.48	1.6	0.5455	XP_032894733.1
Select seq ref|XP_032894732.1|	ubiquitin carboxyl-terminal hydrolase 47 isoform X4 [Amblyraja radiata]	34.6	34.6	0.48	1.6	0.5455	XP_032894732.1
Select seq ref|XP_032894730.1|	ubiquitin carboxyl-terminal hydrolase 47 isoform X2 [Amblyraja radiata]	34.6	34.6	0.48	1.6	0.5455	XP_032894730.1
Select seq ref|XP_032894729.1|	ubiquitin carboxyl-terminal hydrolase 47 isoform X1 [Amblyraja radiata]	34.6	34.6	0.48	1.6	0.5455	XP_032894729.1
Select seq ref|XP_023224393.1|	vacuolar protein sorting-associated protein 72 homolog [Centruroides sculpturatus]	34.1	34.1	0.86	2.2	0.6	XP_023224393.1
Select seq ref|XP_011294030.1|	PREDICTED: vacuolar protein sorting-associated protein 72 homolog [Musca domestica]	34.1	34.1	0.93	2.2	0.5926	XP_011294030.1
Select seq ref|XP_023301418.1|	vacuolar protein sorting-associated protein 72 homolog [Lucilia cuprina]	34.1	34.1	0.93	2.2	0.5926	XP_023301418.1
Select seq ref|XP_023702110.1|	vacuolar protein sorting-associated protein 72 homolog [Cryptotermes secundus]	34.1	34.1	0.96	2.2	0.5	XP_023702110.1
Select seq ref|XP_028160583.1|	vacuolar protein sorting-associated protein 72 homolog isoform X2 [Ostrinia furnacalis]	33.7	33.7	0.79	3	0.5385	XP_028160583.1
Select seq ref|XP_014282050.1|	vacuolar protein sorting-associated protein 72 homolog [Halyomorpha halys]	33.7	33.7	1	3	0.5172	XP_014282050.1
Select seq ref|XP_019622954.1|	PREDICTED: vacuolar protein sorting-associated protein 72 homolog [Branchiostoma belcheri]	33.3	33.3	0.86	4.2	0.56	XP_019622954.1
Select seq ref|XP_009027263.1|	hypothetical protein HELRODRAFT_69169 [Helobdella robusta]	33.3	33.3	1	4.2	0.5862	XP_009027263.1
Select seq ref|XP_028966700.1|	vacuolar protein sorting-associated protein 72 homolog [Galendromus occidentalis]	33.3	33.3	0.68	4.3	0.6	XP_028966700.1
Select seq ref|XP_022664733.1|	vacuolar protein sorting-associated protein 72 homolog isoform X4 [Varroa destructor]	33.3	33.3	0.68	4.3	0.6	XP_022664733.1
Select seq ref|XP_022664732.1|	vacuolar protein sorting-associated protein 72 homolog isoform X3 [Varroa destructor]	33.3	33.3	0.68	4.3	0.6	XP_022664732.1
Select seq ref|XP_022664731.1|	vacuolar protein sorting-associated protein 72 homolog isoform X2 [Varroa destructor]	33.3	33.3	0.68	4.3	0.6	XP_022664731.1
Select seq ref|XP_022664730.1|	vacuolar protein sorting-associated protein 72 homolog isoform X1 [Varroa destructor]	33.3	33.3	0.68	4.3	0.6	XP_022664730.1
Select seq ref|XP_028967882.1|	uncharacterized protein LOC100904191 [Galendromus occidentalis]	33.3	57.3	0.68	4.3	0.6	XP_028967882.1
Select seq ref|XP_019871498.1|	PREDICTED: vacuolar protein sorting-associated protein 72 homolog [Aethina tumida]	32.9	32.9	0.96	5.9	0.5714	XP_019871498.1
Select seq ref|XP_014092131.1|	PREDICTED: vacuolar protein sorting-associated protein 72 homolog [Bactrocera oleae]	32.9	32.9	0.93	5.9	0.4857	XP_014092131.1
Select seq ref|XP_025002250.1|	leucine-rich repeat LGI family member 4-like [Gallus gallus]	32.9	32.9	0.72	5.9	0.4688	XP_025002250.1
Select seq ref|XP_031783412.1|	vacuolar protein sorting-associated protein 72 homolog isoform X3 [Nasonia vitripennis]	32.9	32.9	0.65	6	0.6	XP_031783412.1
Select seq ref|XP_031783410.1|	vacuolar protein sorting-associated protein 72 homolog isoform X1 [Nasonia vitripennis]	32.9	32.9	0.65	6	0.6	XP_031783410.1
Select seq ref|XP_023318321.1|	vacuolar protein sorting-associated protein 72 homolog isoform X2 [Trichogramma pretiosum]	32.9	32.9	0.65	6	0.5789	XP_023318321.1
Select seq ref|XP_014228082.1|	vacuolar protein sorting-associated protein 72 homolog isoform X1 [Trichogramma pretiosum]	32.9	32.9	0.65	6	0.5789	XP_014228082.1
Select seq ref|XP_026469023.1|	vacuolar protein sorting-associated protein 72 homolog [Ctenocephalides felis]	32.5	32.5	0.93	8.4	0.5556	XP_026469023.1
Select seq ref|XP_027520490.1|	neuronal PAS domain-containing protein 4 [Corapipo altera]	32.5	32.5	0.65	8.4	0.6316	XP_027520490.1
Select seq ref|XP_032540262.1|	neuronal PAS domain-containing protein 4 [Chiroxiphia lanceolata]	32.5	32.5	0.65	8.4	0.6316	XP_032540262.1
Select seq ref|XP_027598701.1|	neuronal PAS domain-containing protein 4-like [Pipra filicauda]	32.5	32.5	0.65	8.4	0.6316	XP_027598701.1
Select seq ref|XP_014211194.1|	vacuolar protein sorting-associated protein 72 homolog [Copidosoma floridanum]	32	32	0.65	12	0.5789	XP_014211194.1
Select seq ref|XP_032454279.1|	vacuolar protein sorting-associated protein 72 homolog isoform X4 [Nasonia vitripennis]	32	32	0.65	12	0.5789	XP_032454279.1
Select seq ref|XP_031783411.1|	vacuolar protein sorting-associated protein 72 homolog isoform X2 [Nasonia vitripennis]	32	32	0.65	12	0.5789	XP_031783411.1
Select seq ref|XP_013930676.1|	PREDICTED: ubiquitin carboxyl-terminal hydrolase 47-like isoform X2 [Thamnophis sirtalis]	32	32	0.48	12	0.5455	XP_013930676.1
Select seq ref|XP_013930677.1|	PREDICTED: ubiquitin carboxyl-terminal hydrolase 47-like isoform X3 [Thamnophis sirtalis]	32	32	0.48	12	0.5455	XP_013930677.1
Select seq ref|XP_013930675.1|	PREDICTED: ubiquitin carboxyl-terminal hydrolase 47-like isoform X1 [Thamnophis sirtalis]	32	32	0.48	12	0.5455	XP_013930675.1
Select seq ref|XP_015683148.1|	ubiquitin carboxyl-terminal hydrolase 47 [Protobothrops mucrosquamatus]	32	32	0.48	12	0.5455	XP_015683148.1
Select seq ref|XP_021256655.1|	ubiquitin carboxyl-terminal hydrolase 47 isoform X3 [Numida meleagris]	32	32	0.48	12	0.5455	XP_021256655.1
Select seq ref|XP_032079376.1|	ubiquitin carboxyl-terminal hydrolase 47 isoform X5 [Thamnophis elegans]	32	32	0.48	12	0.5455	XP_032079376.1
Select seq ref|XP_026561418.1|	ubiquitin carboxyl-terminal hydrolase 47 isoform X4 [Pseudonaja textilis]	32	32	0.48	12	0.5455	XP_026561418.1
Select seq ref|XP_032079360.1|	ubiquitin carboxyl-terminal hydrolase 47 isoform X3 [Thamnophis elegans]	32	32	0.48	12	0.5455	XP_032079360.1
Select seq ref|XP_032079352.1|	ubiquitin carboxyl-terminal hydrolase 47 isoform X2 [Thamnophis elegans]	32	32	0.48	12	0.5455	XP_032079352.1
Select seq ref|XP_032079343.1|	ubiquitin carboxyl-terminal hydrolase 47 isoform X1 [Thamnophis elegans]	32	32	0.48	12	0.5455	XP_032079343.1
Select seq ref|XP_033008327.1|	ubiquitin carboxyl-terminal hydrolase 47 isoform X3 [Lacerta agilis]	32	32	0.48	12	0.5455	XP_033008327.1
Select seq ref|XP_026561409.1|	ubiquitin carboxyl-terminal hydrolase 47 isoform X3 [Pseudonaja textilis]	32	32	0.48	12	0.5455	XP_026561409.1
Select seq ref|XP_021256654.1|	ubiquitin carboxyl-terminal hydrolase 47 isoform X2 [Numida meleagris]	32	32	0.48	12	0.5455	XP_021256654.1
Select seq ref|XP_028587067.1|	ubiquitin carboxyl-terminal hydrolase 47 isoform X3 [Podarcis muralis]	32	32	0.48	12	0.5455	XP_028587067.1
Select seq ref|XP_021256653.1|	ubiquitin carboxyl-terminal hydrolase 47 isoform X1 [Numida meleagris]	32	32	0.48	12	0.5455	XP_021256653.1
Select seq ref|XP_032079368.1|	ubiquitin carboxyl-terminal hydrolase 47 isoform X4 [Thamnophis elegans]	32	32	0.48	12	0.5455	XP_032079368.1
Select seq ref|XP_009814508.1|	PREDICTED: ubiquitin carboxyl-terminal hydrolase 47 [Gavia stellata]	32	32	0.48	12	0.5455	XP_009814508.1
Select seq ref|XP_026520440.1|	ubiquitin carboxyl-terminal hydrolase 47 [Notechis scutatus]	32	32	0.48	12	0.5455	XP_026520440.1
Select seq ref|XP_033008318.1|	ubiquitin carboxyl-terminal hydrolase 47 isoform X2 [Lacerta agilis]	32	32	0.48	12	0.5455	XP_033008318.1
Select seq ref|XP_033008309.1|	ubiquitin carboxyl-terminal hydrolase 47 isoform X1 [Lacerta agilis]	32	32	0.48	12	0.5455	XP_033008309.1
Select seq ref|XP_026561399.1|	ubiquitin carboxyl-terminal hydrolase 47 isoform X2 [Pseudonaja textilis]	32	32	0.48	12	0.5455	XP_026561399.1
Select seq ref|XP_026561390.1|	ubiquitin carboxyl-terminal hydrolase 47 isoform X1 [Pseudonaja textilis]	32	32	0.48	12	0.5455	XP_026561390.1
Select seq ref|XP_028587060.1|	ubiquitin carboxyl-terminal hydrolase 47 isoform X2 [Podarcis muralis]	32	32	0.48	12	0.5455	XP_028587060.1
Select seq ref|XP_028587052.1|	ubiquitin carboxyl-terminal hydrolase 47 isoform X1 [Podarcis muralis]	32	32	0.48	12	0.5455	XP_028587052.1
Select seq ref|XP_026680801.1|	vacuolar protein sorting-associated protein 72 homolog [Diaphorina citri]	31.6	31.6	0.65	16	0.5789	XP_026680801.1
Select seq ref|XP_017470831.1|	PREDICTED: vacuolar protein sorting-associated protein 72 homolog [Rhagoletis zephyria]	31.6	31.6	0.93	16	0.5556	XP_017470831.1
Select seq ref|XP_025423009.1|	glucose dehydrogenase [FAD, quinone]-like isoform X2 [Sipha flava]	31.6	31.6	0.48	16	0.619	XP_025423009.1
Select seq ref|XP_024506451.1|	YL1 nuclear family and YL1 nuclear, C-terminal domain-containing protein [Strongyloides ratti]	31.6	31.6	1	16	0.4828	XP_024506451.1
Select seq ref|XP_013193080.1|	PREDICTED: esterase E4-like [Amyelois transitella]	31.6	31.6	0.41	16	0.6111	XP_013193080.1
Select seq ref|XP_025423008.1|	glucose dehydrogenase [FAD, quinone]-like isoform X1 [Sipha flava]	31.6	31.6	0.48	16	0.619	XP_025423008.1
Select seq ref|XP_015773035.1|	PREDICTED: vacuolar protein sorting-associated protein 72 homolog [Acropora digitifera]	31.2	31.2	0.68	23	0.6	XP_015773035.1
Select seq ref|XP_014680437.1|	PREDICTED: zinc finger protein SNAI2-like [Priapulus caudatus]	30.8	30.8	0.55	32	0.625	XP_014680437.1
Select seq ref|XP_012159556.1|	vacuolar protein sorting-associated protein 72 homolog [Ceratitis capitata]	30.8	30.8	0.93	32	0.5556	XP_012159556.1
Select seq ref|XP_018791410.1|	PREDICTED: vacuolar protein sorting-associated protein 72 homolog [Bactrocera latifrons]	30.8	30.8	0.93	32	0.5556	XP_018791410.1
Select seq ref|XP_011177794.1|	vacuolar protein sorting-associated protein 72 homolog [Zeugodacus cucurbitae]	30.8	30.8	0.93	32	0.5556	XP_011177794.1
Select seq ref|XP_011214192.1|	vacuolar protein sorting-associated protein 72 homolog [Bactrocera dorsalis]	30.8	30.8	0.93	32	0.5556	XP_011214192.1
Select seq ref|XP_028157806.1|	latent-transforming growth factor beta-binding protein 4-like [Ostrinia furnacalis]	30.8	61.5	0.37	32	0.7273	XP_028157806.1
Select seq ref|XP_019628487.1|	PREDICTED: mitochondrial tRNA-specific 2-thiouridylase 1-like [Branchiostoma belcheri]	30.8	30.8	0.51	32	0.55	XP_019628487.1
Select seq ref|XP_013056919.1|	PREDICTED: uncharacterized protein LOC106049264 [Anser cygnoides domesticus]	30.8	30.8	0.37	32	0.7273	XP_013056919.1
Select seq ref|XP_007517703.1|	PREDICTED: succinyl-CoA:3-ketoacid coenzyme A transferase 1, mitochondrial [Erinaceus europaeus]	30.8	30.8	0.51	32	0.6316	XP_007517703.1
Select seq ref|XP_012867929.1|	PREDICTED: stonin-2 [Dipodomys ordii]	30.8	30.8	0.48	32	0.6667	XP_012867929.1
Select seq ref|XP_032782735.1|	serine-rich adhesin for platelets-like [Daphnia magna]	30.8	30.8	0.48	33	0.75	XP_032782735.1
Select seq ref|XP_028171170.1|	fibrillin-1-like [Ostrinia furnacalis]	30.8	30.8	0.37	33	0.7273	XP_028171170.1
Select seq ref|XP_029654661.1|	vacuolar protein sorting-associated protein 72 homolog [Octopus vulgaris]	30.3	30.3	0.75	44	0.5	XP_029654661.1
Select seq ref|XP_028149760.1|	vacuolar protein sorting-associated protein 72 homolog [Diabrotica virgifera virgifera]	30.3	30.3	0.65	44	0.6316	XP_028149760.1
Select seq ref|XP_002424006.1|	vacuolar protein sorting-associated protein 72, putative [Pediculus humanus corporis]	30.3	30.3	0.93	45	0.4815	XP_002424006.1
Select seq ref|XP_015524898.1|	PREDICTED: vacuolar protein sorting-associated protein 72 homolog [Neodiprion lecontei]	30.3	30.3	0.65	45	0.5789	XP_015524898.1
Select seq ref|XP_013298320.1|	ribosomal protein S7p/S5e [Necator americanus]	30.3	30.3	0.37	45	0.8182	XP_013298320.1
Select seq ref|XP_020773662.1|	max-binding protein MNT [Boleophthalmus pectinirostris]	30.3	30.3	0.44	45	0.7692	XP_020773662.1
Select seq ref|XP_019869154.1|	PREDICTED: LOW QUALITY PROTEIN: glucose dehydrogenase [FAD, quinone]-like [Aethina tumida]	30.3	30.3	0.55	45	0.5217	XP_019869154.1
Select seq ref|XP_010945732.1|	PREDICTED: LOW QUALITY PROTEIN: laminin subunit beta-4 [Camelus bactrianus]	30.3	30.3	0.62	46	0.619	XP_010945732.1
Select seq ref|XP_032338852.1|	LOW QUALITY PROTEIN: laminin subunit beta-4 [Camelus ferus]	30.3	30.3	0.62	46	0.619	XP_032338852.1
Select seq ref|XP_022098336.1|	phospholipid phosphatase 5-like [Acanthaster planci]	29.9	29.9	0.68	62	0.5714	XP_022098336.1
Select seq ref|XP_009083494.1|	PREDICTED: vacuolar protein sorting-associated protein 72 homolog [Acanthisitta chloris]	29.9	29.9	0.27	62	1	XP_009083494.1
Select seq ref|XP_019762411.1|	PREDICTED: vacuolar protein sorting-associated protein 72 homolog [Dendroctonus ponderosae]	29.9	29.9	0.65	62	0.6842	XP_019762411.1
Select seq ref|XP_017346338.1|	PREDICTED: max-binding protein MNT isoform X2 [Ictalurus punctatus]	29.9	29.9	0.48	63	0.7143	XP_017346338.1
Select seq ref|XP_017346337.1|	PREDICTED: max-binding protein MNT isoform X1 [Ictalurus punctatus]	29.9	29.9	0.48	63	0.7143	XP_017346337.1
Select seq ref|XP_026780287.1|	max-binding protein MNT [Pangasianodon hypophthalmus]	29.9	29.9	0.48	63	0.7143	XP_026780287.1
Select seq ref|XP_021190678.1|	uncharacterized protein LOC110376510 [Helicoverpa armigera]	29.9	29.9	0.55	63	0.625	XP_021190678.1
Select seq ref|XP_019327461.1|	PREDICTED: interleukin-12 receptor subunit beta-2 [Aptenodytes forsteri]	29.9	29.9	0.51	63	0.6667	XP_019327461.1
Select seq ref|XP_027756028.1|	von Willebrand factor A domain-containing protein 3A [Empidonax traillii]	29.9	29.9	0.75	64	0.6364	XP_027756028.1
Select seq ref|XP_026497172.1|	vacuolar protein sorting-associated protein 13B [Vanessa tameamea]	29.9	29.9	0.41	64	0.7857	XP_026497172.1
Select seq ref|XP_012931748.1|	serine/threonine-protein kinase TAO2 isoform X8 [Heterocephalus glaber]	29.5	29.5	0.55	86	0.6875	XP_012931748.1
Select seq ref|XP_009170523.1|	hypothetical protein T265_06871 [Opisthorchis viverrini]	29.5	29.5	0.96	86	0.5357	XP_009170523.1
Select seq ref|XP_024085619.1|	uncharacterized protein LOC112128071 [Cimex lectularius]	29.5	29.5	0.86	87	0.4872	XP_024085619.1
Select seq ref|XP_017773451.1|	PREDICTED: vacuolar protein sorting-associated protein 72 homolog [Nicrophorus vespilloides]	29.5	29.5	0.96	87	0.5	XP_017773451.1
Select seq ref|XP_002594488.1|	hypothetical protein BRAFLDRAFT_87680 [Branchiostoma floridae]	29.5	29.5	0.41	87	0.75	XP_002594488.1
Select seq ref|XP_011314082.1|	PREDICTED: vacuolar protein sorting-associated protein 72 homolog [Fopius arisanus]	29.5	29.5	0.65	87	0.5263	XP_011314082.1
Select seq ref|XP_015114434.1|	vacuolar protein sorting-associated protein 72 homolog [Diachasma alloeum]	29.5	29.5	0.65	87	0.5263	XP_015114434.1
Select seq ref|XP_009170555.1|	hypothetical protein T265_14158 [Opisthorchis viverrini]	29.5	29.5	0.96	87	0.5357	XP_009170555.1
Select seq ref|XP_031805253.1|	sodium/glucose cotransporter 4 [Sarcophilus harrisii]	29.5	29.5	0.44	88	0.6471	XP_031805253.1
Select seq ref|XP_031625501.1|	dipeptidyl peptidase 3-like [Contarinia nasturtii]	29.5	29.5	0.55	88	0.5217	XP_031625501.1
Select seq ref|XP_032229674.1|	uncharacterized protein C05D11.1 [Nematostella vectensis]	29.5	29.5	0.27	89	1	XP_032229674.1
Select seq ref|XP_021093086.1|	serine/threonine-protein kinase TAO2 isoform X7 [Heterocephalus glaber]	29.5	29.5	0.55	89	0.6875	XP_021093086.1
Select seq ref|XP_021093085.1|	serine/threonine-protein kinase TAO2 isoform X6 [Heterocephalus glaber]	29.5	29.5	0.55	89	0.6875	XP_021093085.1
Select seq ref|XP_021093083.1|	serine/threonine-protein kinase TAO2 isoform X3 [Heterocephalus glaber]	29.5	29.5	0.55	89	0.6875	XP_021093083.1
Select seq ref|XP_021093082.1|	serine/threonine-protein kinase TAO2 isoform X2 [Heterocephalus glaber]	29.5	29.5	0.55	89	0.6875	XP_021093082.1
Select seq ref|XP_021093076.1|	serine/threonine-protein kinase TAO2 isoform X1 [Heterocephalus glaber]	29.5	29.5	0.55	89	0.6875	XP_021093076.1
Select seq ref|XP_004382677.1|	LOW QUALITY PROTEIN: laminin subunit beta-4 [Trichechus manatus latirostris]	29.5	29.5	0.51	89	0.6471	XP_004382677.1
Select seq ref|XP_029009717.1|	inactive tyrosine-protein kinase PEAK1 [Betta splendens]	29.5	29.5	0.37	89	0.8182	XP_029009717.1
Select seq ref|XP_012913993.1|	PREDICTED: uncharacterized protein LOC101680885 isoform X2 [Mustela putorius furo]	29.5	29.5	0.65	89	0.5385	XP_012913993.1
Select seq ref|XP_012913992.1|	PREDICTED: uncharacterized protein LOC101680885 isoform X1 [Mustela putorius furo]	29.5	29.5	0.65	89	0.5385	XP_012913992.1
Select seq ref|XP_013304753.1|	hypothetical protein NECAME_07912 [Necator americanus]	29.1	29.1	0.31	109	0.8889	XP_013304753.1
Select seq ref|XP_009474726.1|	PREDICTED: sodium/glucose cotransporter 4-like [Nipponia nippon]	29.1	29.1	0.34	121	0.8182	XP_009474726.1
Select seq ref|XP_005244585.2|	sodium/glucose cotransporter 4-like [Falco peregrinus]	29.1	29.1	0.34	121	0.8182	XP_005244585.2
Select seq ref|XP_009874314.1|	PREDICTED: sodium/glucose cotransporter 4 [Apaloderma vittatum]	29.1	29.1	0.34	122	0.8182	XP_009874314.1
Select seq ref|XP_008117869.1|	PREDICTED: beta-3 adrenergic receptor [Anolis carolinensis]	29.1	29.1	0.44	122	0.55	XP_008117869.1
Select seq ref|XP_032927056.1|	leucine-rich repeat LGI family member 4-like isoform X4 [Catharus ustulatus]	29.1	29.1	0.72	123	0.4375	XP_032927056.1
Select seq ref|XP_032927054.1|	leucine-rich repeat LGI family member 4-like isoform X2 [Catharus ustulatus]	29.1	29.1	0.72	123	0.4375	XP_032927054.1
Select seq ref|XP_032927055.1|	leucine-rich repeat LGI family member 4-like isoform X3 [Catharus ustulatus]	29.1	29.1	0.72	123	0.4375	XP_032927055.1
Select seq ref|XP_009938098.1|	PREDICTED: sodium/glucose cotransporter 4 [Opisthocomus hoazin]	29.1	29.1	0.34	123	0.8182	XP_009938098.1
Select seq ref|XP_021260164.1|	sodium/glucose cotransporter 4 isoform X3 [Numida meleagris]	29.1	29.1	0.34	123	0.8182	XP_021260164.1
Select seq ref|XP_032927053.1|	leucine-rich repeat LGI family member 4-like isoform X1 [Catharus ustulatus]	29.1	29.1	0.72	123	0.4375	XP_032927053.1
Select seq ref|XP_026485189.1|	cholinesterase 1-like [Vanessa tameamea]	29.1	29.1	0.44	123	0.5263	XP_026485189.1
Select seq ref|XP_026485191.1|	esterase FE4-like [Vanessa tameamea]	29.1	29.1	0.44	123	0.5263	XP_026485191.1
Select seq ref|XP_032853138.1|	sodium/glucose cotransporter 4 isoform X3 [Tyto alba alba]	29.1	29.1	0.34	123	0.8182	XP_032853138.1
Select seq ref|XP_021260163.1|	sodium/glucose cotransporter 4 isoform X2 [Numida meleagris]	29.1	29.1	0.34	123	0.8182	XP_021260163.1
Select seq ref|XP_021155743.1|	sodium/glucose cotransporter 4 isoform X4 [Columba livia]	29.1	29.1	0.34	123	0.8182	XP_021155743.1
Select seq ref|XP_009572085.1|	PREDICTED: sodium/glucose cotransporter 4 [Fulmarus glacialis]	29.1	29.1	0.34	123	0.8182	XP_009572085.1
Select seq ref|XP_008945912.1|	PREDICTED: sodium/glucose cotransporter 4 [Merops nubicus]	29.1	29.1	0.34	123	0.8182	XP_008945912.1
Select seq ref|XP_010205161.1|	PREDICTED: sodium/glucose cotransporter 4 [Colius striatus]	29.1	29.1	0.34	123	0.8182	XP_010205161.1
Select seq ref|XP_009948655.1|	PREDICTED: sodium/glucose cotransporter 4 [Leptosomus discolor]	29.1	29.1	0.34	123	0.8182	XP_009948655.1
Select seq ref|XP_009324876.1|	PREDICTED: sodium/glucose cotransporter 4 [Pygoscelis adeliae]	29.1	29.1	0.34	123	0.8182	XP_009324876.1
Select seq ref|XP_010157462.1|	PREDICTED: sodium/glucose cotransporter 4 [Eurypyga helias]	29.1	29.1	0.34	123	0.8182	XP_010157462.1
Select seq ref|XP_009509649.1|	PREDICTED: sodium/glucose cotransporter 4 [Phalacrocorax carbo]	29.1	29.1	0.34	123	0.8182	XP_009509649.1
Select seq ref|XP_010182791.1|	PREDICTED: sodium/glucose cotransporter 4 [Mesitornis unicolor]	29.1	29.1	0.34	123	0.8182	XP_010182791.1
Select seq ref|XP_010581010.1|	PREDICTED: sodium/glucose cotransporter 4 [Haliaeetus leucocephalus]	29.1	29.1	0.34	123	0.8182	XP_010581010.1
Select seq ref|XP_010117838.1|	PREDICTED: sodium/glucose cotransporter 4 [Chlamydotis macqueenii]	29.1	29.1	0.34	123	0.8182	XP_010117838.1
Select seq ref|XP_009910605.1|	PREDICTED: sodium/glucose cotransporter 4 [Haliaeetus albicilla]	29.1	29.1	0.34	123	0.8182	XP_009910605.1
Select seq ref|XP_009991491.1|	PREDICTED: sodium/glucose cotransporter 4 [Tauraco erythrolophus]	29.1	29.1	0.34	123	0.8182	XP_009991491.1
Select seq ref|XP_009883136.1|	PREDICTED: sodium/glucose cotransporter 4 [Charadrius vociferus]	29.1	29.1	0.34	123	0.8182	XP_009883136.1
Select seq ref|XP_009634052.1|	PREDICTED: sodium/glucose cotransporter 4 [Egretta garzetta]	29.1	29.1	0.34	123	0.8182	XP_009634052.1
Select seq ref|XP_010081933.1|	PREDICTED: sodium/glucose cotransporter 4 [Pterocles gutturalis]	29.1	29.1	0.34	123	0.8182	XP_010081933.1
Select seq ref|XP_009815817.1|	PREDICTED: sodium/glucose cotransporter 4 [Gavia stellata]	29.1	29.1	0.34	123	0.8182	XP_009815817.1
Select seq ref|XP_032853137.1|	sodium/glucose cotransporter 4 isoform X2 [Tyto alba alba]	29.1	29.1	0.34	123	0.8182	XP_032853137.1
Select seq ref|XP_009907314.1|	PREDICTED: sodium/glucose cotransporter 4 [Picoides pubescens]	29.1	29.1	0.34	123	0.8182	XP_009907314.1
Select seq ref|XP_009489342.1|	PREDICTED: sodium/glucose cotransporter 4 [Pelecanus crispus]	29.1	29.1	0.34	123	0.8182	XP_009489342.1
Select seq ref|XP_009695229.1|	PREDICTED: sodium/glucose cotransporter 4 [Cariama cristata]	29.1	29.1	0.34	123	0.8182	XP_009695229.1
Select seq ref|XP_013031889.1|	PREDICTED: sodium/glucose cotransporter 4 [Anser cygnoides domesticus]	29.1	29.1	0.34	123	0.8182	XP_013031889.1
Select seq ref|XP_009285754.2|	PREDICTED: sodium/glucose cotransporter 4 [Aptenodytes forsteri]	29.1	29.1	0.34	123	0.8182	XP_009285754.2
Select seq ref|XP_009672472.1|	PREDICTED: sodium/glucose cotransporter 4 [Struthio camelus australis]	29.1	29.1	0.34	123	0.8182	XP_009672472.1
Select seq ref|XP_015146713.1|	sodium/glucose cotransporter 4 [Gallus gallus]	29.1	29.1	0.34	123	0.8182	XP_015146713.1
Select seq ref|XP_010162072.2|	sodium/glucose cotransporter 4 [Antrostomus carolinensis]	29.1	29.1	0.34	123	0.8182	XP_010162072.2
Select seq ref|XP_032853136.1|	sodium/glucose cotransporter 4 isoform X1 [Tyto alba alba]	29.1	29.1	0.34	123	0.8182	XP_032853136.1
Select seq ref|XP_021260161.1|	sodium/glucose cotransporter 4 isoform X1 [Numida meleagris]	29.1	29.1	0.34	123	0.8182	XP_021260161.1
Select seq ref|XP_010293167.1|	PREDICTED: sodium/glucose cotransporter 4 [Phaethon lepturus]	29.1	29.1	0.34	123	0.8182	XP_010293167.1
Select seq ref|XP_012962436.2|	sodium/glucose cotransporter 4 [Anas platyrhynchos]	29.1	29.1	0.34	123	0.8182	XP_012962436.2
Select seq ref|XP_005511720.1|	sodium/glucose cotransporter 4 isoform X3 [Columba livia]	29.1	29.1	0.34	123	0.8182	XP_005511720.1
Select seq ref|XP_010307564.1|	PREDICTED: sodium/glucose cotransporter 4 [Balearica regulorum gibbericeps]	29.1	29.1	0.34	123	0.8182	XP_010307564.1
Select seq ref|XP_032048312.1|	sodium/glucose cotransporter 4 [Aythya fuligula]	29.1	29.1	0.34	123	0.8182	XP_032048312.1
Select seq ref|XP_029889756.1|	sodium/glucose cotransporter 4 [Aquila chrysaetos chrysaetos]	29.1	29.1	0.34	123	0.8182	XP_029889756.1
Select seq ref|XP_026709869.1|	sodium/glucose cotransporter 4 [Athene cunicularia]	29.1	29.1	0.34	123	0.8182	XP_026709869.1
Select seq ref|XP_014794424.1|	PREDICTED: sodium/glucose cotransporter 4 [Calidris pugnax]	29.1	29.1	0.34	123	0.8182	XP_014794424.1
Select seq ref|XP_013155458.2|	sodium/glucose cotransporter 4 [Falco peregrinus]	29.1	29.1	0.34	123	0.8182	XP_013155458.2
Select seq ref|XP_014136342.2|	sodium/glucose cotransporter 4 [Falco cherrug]	29.1	29.1	0.34	123	0.8182	XP_014136342.2
Select seq ref|XP_021155742.1|	sodium/glucose cotransporter 4 isoform X2 [Columba livia]	29.1	29.1	0.34	123	0.8182	XP_021155742.1
Select seq ref|XP_021155740.1|	sodium/glucose cotransporter 4 isoform X1 [Columba livia]	29.1	29.1	0.34	123	0.8182	XP_021155740.1
Select seq ref|XP_031457975.1|	sodium/glucose cotransporter 4 [Phasianus colchicus]	29.1	29.1	0.34	123	0.8182	XP_031457975.1
Select seq ref|XP_032896734.1|	MICAL-like protein 2 [Amblyraja radiata]	29.1	29.1	0.75	124	0.4444	XP_032896734.1
Select seq ref|XP_029025664.1|	alpha-protein kinase 2 isoform X2 [Betta splendens]	29.1	29.1	0.58	124	0.5882	XP_029025664.1
Select seq ref|XP_026331188.1|	cleavage and polyadenylation specificity factor subunit 1 isoform X3 [Hyposmocoma kahamanoa]	29.1	29.1	0.37	124	0.625	XP_026331188.1
Select seq ref|XP_029025662.1|	alpha-protein kinase 2 isoform X1 [Betta splendens]	29.1	29.1	0.58	124	0.5882	XP_029025662.1
Select seq ref|XP_026331187.1|	cleavage and polyadenylation specificity factor subunit 1 isoform X2 [Hyposmocoma kahamanoa]	29.1	29.1	0.37	124	0.625	XP_026331187.1
Select seq ref|XP_026331186.1|	cleavage and polyadenylation specificity factor subunit 1 isoform X1 [Hyposmocoma kahamanoa]	29.1	29.1	0.37	124	0.625	XP_026331186.1
Select seq ref|XP_027407069.1|	keratin-associated protein 12-2-like [Bos indicus x Bos taurus]	28.6	28.6	0.34	160	0.8182	XP_027407069.1
Select seq ref|XP_030912070.1|	neuromedin-S isoform X1 [Geospiza fortis]	28.6	28.6	0.75	161	0.4783	XP_030912070.1
Select seq ref|XP_021353535.1|	INO80 complex subunit C-like [Mizuhopecten yessoensis]	28.6	28.6	0.55	164	0.625	XP_021353535.1
Select seq ref|XP_020381948.1|	alpha-protein kinase 3-like [Rhincodon typus]	28.6	28.6	0.44	169	0.6923	XP_020381948.1
Select seq ref|XP_023017787.1|	vacuolar protein sorting-associated protein 72 homolog [Leptinotarsa decemlineata]	28.6	28.6	0.65	170	0.6316	XP_023017787.1
Select seq ref|XP_015812047.1|	PREDICTED: mitochondrial tRNA-specific 2-thiouridylase 1 [Nothobranchius furzeri]	28.6	28.6	0.58	171	0.6667	XP_015812047.1
Select seq ref|XP_004924611.1|	esterase FE4 [Bombyx mori]	28.6	28.6	0.44	172	0.5789	XP_004924611.1
Select seq ref|XP_006869743.1|	PREDICTED: otopetrin-3 [Chrysochloris asiatica]	28.6	28.6	0.34	172	0.75	XP_006869743.1
Select seq ref|XP_014365167.1|	PREDICTED: protein fem-1 homolog A [Papilio machaon]	28.6	28.6	0.27	172	1	XP_014365167.1
Select seq ref|XP_008938743.1|	PREDICTED: ubiquitin carboxyl-terminal hydrolase 47-like [Merops nubicus]	28.6	28.6	0.48	172	0.5	XP_008938743.1
Select seq ref|XP_010116533.1|	PREDICTED: ubiquitin carboxyl-terminal hydrolase 47-like [Chlamydotis macqueenii]	28.6	28.6	0.48	172	0.5	XP_010116533.1
Select seq ref|XP_017509666.1|	PREDICTED: ubiquitin carboxyl-terminal hydrolase 47 [Manis javanica]	28.6	28.6	0.48	172	0.5	XP_017509666.1
Select seq ref|XP_009870480.1|	PREDICTED: ubiquitin carboxyl-terminal hydrolase 47 [Apaloderma vittatum]	28.6	28.6	0.48	172	0.5	XP_009870480.1
Select seq ref|XP_016042773.1|	PREDICTED: LOW QUALITY PROTEIN: ubiquitin carboxyl-terminal hydrolase 47 [Erinaceus europaeus]	28.6	28.6	0.48	173	0.5	XP_016042773.1
Select seq ref|XP_019700247.1|	putative ATP-dependent RNA helicase TDRD12 isoform X2 [Harpegnathos saltator]	28.6	28.6	0.41	173	0.8333	XP_019700247.1
Select seq ref|XP_011151260.1|	putative ATP-dependent RNA helicase TDRD12 isoform X1 [Harpegnathos saltator]	28.6	28.6	0.41	173	0.8333	XP_011151260.1
Select seq ref|XP_009980143.1|	PREDICTED: ubiquitin carboxyl-terminal hydrolase 47 [Tauraco erythrolophus]	28.6	28.6	0.48	173	0.5	XP_009980143.1
Select seq ref|XP_019508369.1|	PREDICTED: ubiquitin carboxyl-terminal hydrolase 47 [Hipposideros armiger]	28.6	28.6	0.48	173	0.5	XP_019508369.1
Select seq ref|XP_031845179.1|	uncharacterized protein LOC116432429 isoform X3 [Nomia melanderi]	28.6	28.6	0.79	173	0.5385	XP_031845179.1
Select seq ref|XP_031845171.1|	uncharacterized protein LOC116432429 isoform X2 [Nomia melanderi]	28.6	28.6	0.79	173	0.5385	XP_031845171.1
Select seq ref|XP_020645567.1|	ubiquitin carboxyl-terminal hydrolase 47 isoform X4 [Pogona vitticeps]	28.6	28.6	0.48	173	0.5	XP_020645567.1
Select seq ref|XP_031845168.1|	uncharacterized protein LOC116432429 isoform X1 [Nomia melanderi]	28.6	28.6	0.79	173	0.5385	XP_031845168.1
Select seq ref|XP_013367417.1|	PREDICTED: ubiquitin carboxyl-terminal hydrolase 47 isoform X4 [Chinchilla lanigera]	28.6	28.6	0.48	173	0.5	XP_013367417.1
Select seq ref|XP_011937198.1|	PREDICTED: ubiquitin carboxyl-terminal hydrolase 47 isoform X5 [Cercocebus atys]	28.6	28.6	0.48	173	0.5	XP_011937198.1
Select seq ref|NP_001359031.1|	ubiquitin carboxyl-terminal hydrolase 47 isoform o [Homo sapiens]	28.6	28.6	0.48	173	0.5	NP_001359031.1
Select seq ref|XP_023593050.1|	ubiquitin carboxyl-terminal hydrolase 47 isoform X5 [Trichechus manatus latirostris]	28.6	28.6	0.48	173	0.5	XP_023593050.1
Select seq ref|XP_019803666.1|	PREDICTED: ubiquitin carboxyl-terminal hydrolase 47 isoform X3 [Tursiops truncatus]	28.6	28.6	0.48	173	0.5	XP_019803666.1
Select seq ref|XP_032044767.1|	LOW QUALITY PROTEIN: ubiquitin carboxyl-terminal hydrolase 47 [Aythya fuligula]	28.6	28.6	0.48	173	0.5	XP_032044767.1
Select seq ref|XP_032748785.1|	ubiquitin carboxyl-terminal hydrolase 47 isoform X1 [Rattus rattus]	28.6	28.6	0.48	173	0.5	XP_032748785.1
Select seq ref|NP_001359030.1|	ubiquitin carboxyl-terminal hydrolase 47 isoform n [Homo sapiens]	28.6	28.6	0.48	173	0.5	NP_001359030.1
Select seq ref|XP_021583035.1|	ubiquitin carboxyl-terminal hydrolase 47 isoform X6 [Ictidomys tridecemlineatus]	28.6	28.6	0.48	173	0.5	XP_021583035.1
Select seq ref|XP_010828926.1|	PREDICTED: ubiquitin carboxyl-terminal hydrolase 47 isoform X3 [Bison bison bison]	28.6	28.6	0.48	173	0.5	XP_010828926.1
Select seq ref|XP_030741714.1|	ubiquitin carboxyl-terminal hydrolase 47 isoform X5 [Echinops telfairi]	28.6	28.6	0.48	173	0.5	XP_030741714.1
Select seq ref|XP_009917536.1|	PREDICTED: ubiquitin carboxyl-terminal hydrolase 47 [Haliaeetus albicilla]	28.6	28.6	0.48	173	0.5	XP_009917536.1
Select seq ref|XP_025063940.1|	ubiquitin carboxyl-terminal hydrolase 47 isoform X2 [Alligator sinensis]	28.6	28.6	0.48	173	0.5	XP_025063940.1
Select seq ref|XP_025063939.1|	ubiquitin carboxyl-terminal hydrolase 47 isoform X1 [Alligator sinensis]	28.6	28.6	0.48	173	0.5	XP_025063939.1
Select seq ref|XP_014312090.1|	ubiquitin carboxyl-terminal hydrolase 47 isoform X8 [Myotis lucifugus]	28.6	28.6	0.48	173	0.5	XP_014312090.1
Select seq ref|XP_030741713.1|	ubiquitin carboxyl-terminal hydrolase 47 isoform X4 [Echinops telfairi]	28.6	28.6	0.48	173	0.5	XP_030741713.1
Select seq ref|XP_031315881.1|	ubiquitin carboxyl-terminal hydrolase 47 isoform X3 [Camelus dromedarius]	28.6	28.6	0.48	173	0.5	XP_031315881.1
Select seq ref|XP_023610302.1|	ubiquitin carboxyl-terminal hydrolase 47 isoform X7 [Myotis lucifugus]	28.6	28.6	0.48	173	0.5	XP_023610302.1
Select seq ref|NP_001359032.1|	ubiquitin carboxyl-terminal hydrolase 47 isoform m [Homo sapiens]	28.6	28.6	0.48	173	0.5	NP_001359032.1
Select seq ref|NP_001359029.1|	ubiquitin carboxyl-terminal hydrolase 47 isoform l [Homo sapiens]	28.6	28.6	0.48	173	0.5	NP_001359029.1
Select seq ref|XP_017804117.1|	ubiquitin carboxyl-terminal hydrolase 47 isoform X4 [Papio anubis]	28.6	28.6	0.48	173	0.5	XP_017804117.1
Select seq ref|XP_015990933.1|	PREDICTED: ubiquitin carboxyl-terminal hydrolase 47 isoform X4 [Rousettus aegyptiacus]	28.6	28.6	0.48	173	0.5	XP_015990933.1
Select seq ref|XP_015290597.1|	PREDICTED: ubiquitin carboxyl-terminal hydrolase 47 isoform X3 [Macaca fascicularis]	28.6	28.6	0.48	173	0.5	XP_015290597.1
Select seq ref|XP_027708392.1|	ubiquitin carboxyl-terminal hydrolase 47 isoform X2 [Vombatus ursinus]	28.6	28.6	0.48	173	0.5	XP_027708392.1
Select seq ref|XP_025864025.1|	ubiquitin carboxyl-terminal hydrolase 47 [Vulpes vulpes]	28.6	28.6	0.48	173	0.5	XP_025864025.1
Select seq ref|XP_006089669.1|	ubiquitin carboxyl-terminal hydrolase 47 isoform X6 [Myotis lucifugus]	28.6	28.6	0.48	173	0.5	XP_006089669.1
Select seq ref|XP_017737095.1|	PREDICTED: ubiquitin carboxyl-terminal hydrolase 47 isoform X5 [Rhinopithecus bieti]	28.6	28.6	0.48	173	0.5	XP_017737095.1
Select seq ref|XP_020760609.1|	ubiquitin carboxyl-terminal hydrolase 47 isoform X6 [Odocoileus virginianus texanus]	28.6	28.6	0.48	173	0.5	XP_020760609.1
Select seq ref|XP_030685361.1|	ubiquitin carboxyl-terminal hydrolase 47 isoform X4 [Nomascus leucogenys]	28.6	28.6	0.48	173	0.5	XP_030685361.1
Select seq ref|XP_011937197.1|	PREDICTED: ubiquitin carboxyl-terminal hydrolase 47 isoform X4 [Cercocebus atys]	28.6	28.6	0.48	173	0.5	XP_011937197.1
Select seq ref|XP_011748273.1|	ubiquitin carboxyl-terminal hydrolase 47 isoform X4 [Macaca nemestrina]	28.6	28.6	0.48	173	0.5	XP_011748273.1
Select seq ref|XP_030687267.1|	ubiquitin carboxyl-terminal hydrolase 47 isoform X3 [Globicephala melas]	28.6	28.6	0.48	173	0.5	XP_030687267.1
Select seq ref|XP_024612761.1|	ubiquitin carboxyl-terminal hydrolase 47 isoform X3 [Neophocaena asiaeorientalis asiaeorientalis]	28.6	28.6	0.48	173	0.5	XP_024612761.1
Select seq ref|XP_023593042.1|	ubiquitin carboxyl-terminal hydrolase 47 isoform X4 [Trichechus manatus latirostris]	28.6	28.6	0.48	173	0.5	XP_023593042.1
Select seq ref|XP_011375566.1|	ubiquitin carboxyl-terminal hydrolase 47 isoform X4 [Pteropus vampyrus]	28.6	28.6	0.48	173	0.5	XP_011375566.1
Select seq ref|XP_012641165.1|	ubiquitin carboxyl-terminal hydrolase 47 isoform X4 [Microcebus murinus]	28.6	28.6	0.48	173	0.5	XP_012641165.1
Select seq ref|XP_030188375.1|	ubiquitin carboxyl-terminal hydrolase 47 isoform X3 [Lynx canadensis]	28.6	28.6	0.48	173	0.5	XP_030188375.1
Select seq ref|XP_030741712.1|	ubiquitin carboxyl-terminal hydrolase 47 isoform X3 [Echinops telfairi]	28.6	28.6	0.48	174	0.5	XP_030741712.1
Select seq ref|XP_030741711.1|	ubiquitin carboxyl-terminal hydrolase 47 isoform X1 [Echinops telfairi]	28.6	28.6	0.48	174	0.5	XP_030741711.1
Select seq ref|NP_001359028.1|	ubiquitin carboxyl-terminal hydrolase 47 isoform k [Homo sapiens]	28.6	28.6	0.48	174	0.5	NP_001359028.1
Select seq ref|XP_007497157.1|	PREDICTED: ubiquitin carboxyl-terminal hydrolase 47 isoform X4 [Monodelphis domestica]	28.6	28.6	0.48	174	0.5	XP_007497157.1
Select seq ref|XP_027666239.1|	ubiquitin carboxyl-terminal hydrolase 47 isoform X4 [Falco cherrug]	28.6	28.6	0.48	174	0.5	XP_027666239.1
Select seq ref|XP_032862710.1|	ubiquitin carboxyl-terminal hydrolase 47 isoform X3 [Tyto alba alba]	28.6	28.6	0.48	174	0.5	XP_032862710.1
Select seq ref|XP_032862708.1|	ubiquitin carboxyl-terminal hydrolase 47 isoform X1 [Tyto alba alba]	28.6	28.6	0.48	174	0.5	XP_032862708.1
Select seq ref|XP_032216402.1|	ubiquitin carboxyl-terminal hydrolase 47 isoform X5 [Mustela erminea]	28.6	28.6	0.48	174	0.5	XP_032216402.1
Select seq ref|XP_021483566.1|	ubiquitin carboxyl-terminal hydrolase 47 isoform X3 [Meriones unguiculatus]	28.6	28.6	0.48	174	0.5	XP_021483566.1
Select seq ref|XP_008049451.1|	ubiquitin carboxyl-terminal hydrolase 47 isoform X3 [Carlito syrichta]	28.6	28.6	0.48	174	0.5	XP_008049451.1
Select seq ref|XP_002822071.1|	ubiquitin carboxyl-terminal hydrolase 47 isoform X4 [Pongo abelii]	28.6	28.6	0.48	174	0.5	XP_002822071.1
Select seq ref|XP_032862709.1|	ubiquitin carboxyl-terminal hydrolase 47 isoform X2 [Tyto alba alba]	28.6	28.6	0.48	174	0.5	XP_032862709.1
Select seq ref|XP_008149250.1|	ubiquitin carboxyl-terminal hydrolase 47 isoform X4 [Eptesicus fuscus]	28.6	28.6	0.48	174	0.5	XP_008149250.1
Select seq ref|XP_001171056.1|	ubiquitin carboxyl-terminal hydrolase 47 isoform X3 [Pan troglodytes]	28.6	28.6	0.48	174	0.5	XP_001171056.1
Select seq ref|XP_030863550.1|	ubiquitin carboxyl-terminal hydrolase 47 isoform X2 [Gorilla gorilla gorilla]	28.6	28.6	0.48	174	0.5	XP_030863550.1
Select seq ref|XP_003919888.1|	PREDICTED: ubiquitin carboxyl-terminal hydrolase 47 isoform X4 [Saimiri boliviensis boliviensis]	28.6	28.6	0.48	174	0.5	XP_003919888.1
Select seq ref|XP_003818216.1|	ubiquitin carboxyl-terminal hydrolase 47 isoform X3 [Pan paniscus]	28.6	28.6	0.48	174	0.5	XP_003818216.1
Select seq ref|XP_007953387.1|	PREDICTED: ubiquitin carboxyl-terminal hydrolase 47 [Orycteropus afer afer]	28.6	28.6	0.48	174	0.5	XP_007953387.1
Select seq ref|XP_023371727.1|	ubiquitin carboxyl-terminal hydrolase 47 isoform X3 [Otolemur garnettii]	28.6	28.6	0.48	174	0.5	XP_023371727.1
Select seq ref|XP_001098399.2|	ubiquitin carboxyl-terminal hydrolase 47 isoform X3 [Macaca mulatta]	28.6	28.6	0.48	174	0.5	XP_001098399.2
Select seq ref|XP_002755100.1|	PREDICTED: ubiquitin carboxyl-terminal hydrolase 47 isoform X4 [Callithrix jacchus]	28.6	28.6	0.48	174	0.5	XP_002755100.1
Select seq ref|XP_006885473.1|	PREDICTED: ubiquitin carboxyl-terminal hydrolase 47 isoform X2 [Elephantulus edwardii]	28.6	28.6	0.48	174	0.5	XP_006885473.1
Select seq ref|NP_060414.3|	ubiquitin carboxyl-terminal hydrolase 47 isoform b [Homo sapiens]	28.6	28.6	0.48	174	0.5	NP_060414.3
Select seq ref|XP_032096648.1|	ubiquitin carboxyl-terminal hydrolase 47 isoform X4 [Sapajus apella]	28.6	28.6	0.48	174	0.5	XP_032096648.1
Select seq ref|XP_011230737.1|	PREDICTED: ubiquitin carboxyl-terminal hydrolase 47 isoform X4 [Ailuropoda melanoleuca]	28.6	28.6	0.48	174	0.5	XP_011230737.1
Select seq ref|XP_026342593.1|	ubiquitin carboxyl-terminal hydrolase 47 isoform X3 [Ursus arctos horribilis]	28.6	28.6	0.48	174	0.5	XP_026342593.1
Select seq ref|XP_032709374.1|	ubiquitin carboxyl-terminal hydrolase 47 isoform X4 [Lontra canadensis]	28.6	28.6	0.48	174	0.5	XP_032709374.1
Select seq ref|XP_004394649.1|	PREDICTED: ubiquitin carboxyl-terminal hydrolase 47 isoform X4 [Odobenus rosmarus divergens]	28.6	28.6	0.48	174	0.5	XP_004394649.1
Select seq ref|XP_011826880.1|	PREDICTED: ubiquitin carboxyl-terminal hydrolase 47 isoform X3 [Mandrillus leucophaeus]	28.6	28.6	0.48	174	0.5	XP_011826880.1
Select seq ref|XP_017737094.1|	PREDICTED: ubiquitin carboxyl-terminal hydrolase 47 isoform X4 [Rhinopithecus bieti]	28.6	28.6	0.48	174	0.5	XP_017737094.1
Select seq ref|XP_007471469.1|	PREDICTED: ubiquitin carboxyl-terminal hydrolase 47 isoform X2 [Lipotes vexillifer]	28.6	28.6	0.48	174	0.5	XP_007471469.1
Select seq ref|XP_005887249.1|	PREDICTED: ubiquitin carboxyl-terminal hydrolase 47 isoform X3 [Bos mutus]	28.6	28.6	0.48	174	0.5	XP_005887249.1
Select seq ref|XP_006747404.1|	ubiquitin carboxyl-terminal hydrolase 47 [Leptonychotes weddellii]	28.6	28.6	0.48	174	0.5	XP_006747404.1
Select seq ref|XP_003910259.1|	ubiquitin carboxyl-terminal hydrolase 47 isoform X3 [Papio anubis]	28.6	28.6	0.48	174	0.5	XP_003910259.1
Select seq ref|XP_013003530.1|	ubiquitin carboxyl-terminal hydrolase 47 isoform X3 [Cavia porcellus]	28.6	28.6	0.48	174	0.5	XP_013003530.1
Select seq ref|XP_025749863.1|	ubiquitin carboxyl-terminal hydrolase 47 isoform X3 [Callorhinus ursinus]	28.6	28.6	0.48	174	0.5	XP_025749863.1
Select seq ref|XP_025212810.1|	ubiquitin carboxyl-terminal hydrolase 47 isoform X3 [Theropithecus gelada]	28.6	28.6	0.48	174	0.5	XP_025212810.1
Select seq ref|XP_017200895.1|	PREDICTED: ubiquitin carboxyl-terminal hydrolase 47 isoform X5 [Oryctolagus cuniculus]	28.6	28.6	0.48	174	0.5	XP_017200895.1
Select seq ref|XP_011809670.1|	PREDICTED: ubiquitin carboxyl-terminal hydrolase 47 isoform X3 [Colobus angolensis palliatus]	28.6	28.6	0.48	174	0.5	XP_011809670.1
Select seq ref|XP_012509861.1|	PREDICTED: ubiquitin carboxyl-terminal hydrolase 47 isoform X3 [Propithecus coquereli]	28.6	28.6	0.48	174	0.5	XP_012509861.1
Select seq ref|XP_032022492.1|	ubiquitin carboxyl-terminal hydrolase 47 isoform X4 [Hylobates moloch]	28.6	28.6	0.48	174	0.5	XP_032022492.1
Select seq ref|XP_025122442.1|	ubiquitin carboxyl-terminal hydrolase 47 isoform X4 [Bubalus bubalis]	28.6	28.6	0.48	174	0.5	XP_025122442.1
Select seq ref|XP_004613655.1|	PREDICTED: ubiquitin carboxyl-terminal hydrolase 47 isoform X3 [Sorex araneus]	28.6	28.6	0.48	174	0.5	XP_004613655.1
Select seq ref|XP_004279230.1|	PREDICTED: ubiquitin carboxyl-terminal hydrolase 47 isoform X3 [Orcinus orca]	28.6	28.6	0.48	174	0.5	XP_004279230.1
Select seq ref|XP_026637525.1|	ubiquitin carboxyl-terminal hydrolase 47 isoform X3 [Microtus ochrogaster]	28.6	28.6	0.48	174	0.5	XP_026637525.1
Select seq ref|XP_006865884.1|	PREDICTED: ubiquitin carboxyl-terminal hydrolase 47 [Chrysochloris asiatica]	28.6	28.6	0.48	174	0.5	XP_006865884.1
Select seq ref|XP_023610301.1|	ubiquitin carboxyl-terminal hydrolase 47 isoform X5 [Myotis lucifugus]	28.6	28.6	0.48	174	0.5	XP_023610301.1
Select seq ref|XP_023575033.1|	ubiquitin carboxyl-terminal hydrolase 47 isoform X5 [Octodon degus]	28.6	28.6	0.48	174	0.5	XP_023575033.1
Select seq ref|XP_014439286.1|	ubiquitin carboxyl-terminal hydrolase 47 isoform X3 [Tupaia chinensis]	28.6	28.6	0.48	174	0.5	XP_014439286.1
Select seq ref|XP_017381134.1|	PREDICTED: ubiquitin carboxyl-terminal hydrolase 47 [Cebus capucinus imitator]	28.6	28.6	0.48	174	0.5	XP_017381134.1
Select seq ref|NP_001359027.1|	ubiquitin carboxyl-terminal hydrolase 47 isoform j [Homo sapiens]	28.6	28.6	0.48	174	0.5	NP_001359027.1
Select seq ref|XP_012312085.1|	ubiquitin carboxyl-terminal hydrolase 47 isoform X3 [Aotus nancymaae]	28.6	28.6	0.48	174	0.5	XP_012312085.1
Select seq ref|XP_017833401.1|	PREDICTED: ubiquitin carboxyl-terminal hydrolase 47 isoform X3 [Callithrix jacchus]	28.6	28.6	0.48	174	0.5	XP_017833401.1
Select seq ref|XP_019661589.1|	PREDICTED: ubiquitin carboxyl-terminal hydrolase 47 isoform X3 [Ailuropoda melanoleuca]	28.6	28.6	0.48	174	0.5	XP_019661589.1
Select seq ref|XP_019407146.1|	PREDICTED: ubiquitin carboxyl-terminal hydrolase 47 isoform X6 [Crocodylus porosus]	28.6	28.6	0.48	174	0.5	XP_019407146.1
Select seq ref|XP_014457807.1|	PREDICTED: ubiquitin carboxyl-terminal hydrolase 47 isoform X7 [Alligator mississippiensis]	28.6	28.6	0.48	174	0.5	XP_014457807.1
Select seq ref|NP_001359026.1|	ubiquitin carboxyl-terminal hydrolase 47 isoform i [Homo sapiens]	28.6	28.6	0.48	174	0.5	NP_001359026.1
Select seq ref|XP_032775791.1|	ubiquitin carboxyl-terminal hydrolase 47 isoform X5 [Strigops habroptila]	28.6	28.6	0.48	174	0.5	XP_032775791.1
Select seq ref|XP_030341074.1|	ubiquitin carboxyl-terminal hydrolase 47 isoform X4 [Strigops habroptila]	28.6	28.6	0.48	174	0.5	XP_030341074.1
Select seq ref|XP_012784842.1|	PREDICTED: ubiquitin carboxyl-terminal hydrolase 47 [Ochotona princeps]	28.6	28.6	0.48	174	0.5	XP_012784842.1
Select seq ref|XP_032096647.1|	ubiquitin carboxyl-terminal hydrolase 47 isoform X3 [Sapajus apella]	28.6	28.6	0.48	174	0.5	XP_032096647.1
Select seq ref|NP_001359025.1|	ubiquitin carboxyl-terminal hydrolase 47 isoform h [Homo sapiens]	28.6	28.6	0.48	174	0.5	NP_001359025.1
Select seq ref|XP_031800026.1|	ubiquitin carboxyl-terminal hydrolase 47 isoform X3 [Sarcophilus harrisii]	28.6	28.6	0.48	174	0.5	XP_031800026.1
Select seq ref|XP_016278919.1|	PREDICTED: ubiquitin carboxyl-terminal hydrolase 47 isoform X3 [Monodelphis domestica]	28.6	28.6	0.48	174	0.5	XP_016278919.1
Select seq ref|XP_020857634.1|	ubiquitin carboxyl-terminal hydrolase 47 isoform X3 [Phascolarctos cinereus]	28.6	28.6	0.48	174	0.5	XP_020857634.1
Select seq ref|XP_025315281.1|	ubiquitin carboxyl-terminal hydrolase 47 isoform X3 [Canis lupus dingo]	28.6	28.6	0.48	174	0.5	XP_025315281.1
Select seq ref|XP_023610300.1|	ubiquitin carboxyl-terminal hydrolase 47 isoform X4 [Myotis lucifugus]	28.6	28.6	0.48	174	0.5	XP_023610300.1
Select seq ref|XP_019407145.1|	PREDICTED: ubiquitin carboxyl-terminal hydrolase 47 isoform X5 [Crocodylus porosus]	28.6	28.6	0.48	174	0.5	XP_019407145.1
Select seq ref|XP_019332349.1|	PREDICTED: ubiquitin carboxyl-terminal hydrolase 47 isoform X6 [Alligator mississippiensis]	28.6	28.6	0.48	174	0.5	XP_019332349.1
Select seq ref|XP_023610299.1|	ubiquitin carboxyl-terminal hydrolase 47 isoform X3 [Myotis lucifugus]	28.6	28.6	0.48	174	0.5	XP_023610299.1
Select seq ref|XP_032495003.1|	ubiquitin carboxyl-terminal hydrolase 47 isoform X10 [Phocoena sinus]	28.6	28.6	0.48	174	0.5	XP_032495003.1
Select seq ref|XP_012415794.1|	PREDICTED: ubiquitin carboxyl-terminal hydrolase 47 isoform X3 [Odobenus rosmarus divergens]	28.6	28.6	0.48	174	0.5	XP_012415794.1
Select seq ref|XP_025028279.1|	ubiquitin carboxyl-terminal hydrolase 47 isoform X4 [Python bivittatus]	28.6	28.6	0.48	174	0.5	XP_025028279.1
Select seq ref|XP_022377518.1|	ubiquitin carboxyl-terminal hydrolase 47 isoform X3 [Enhydra lutris kenyoni]	28.6	28.6	0.48	174	0.5	XP_022377518.1
Select seq ref|XP_014642056.1|	PREDICTED: ubiquitin carboxyl-terminal hydrolase 47 [Ceratotherium simum simum]	28.6	28.6	0.48	174	0.5	XP_014642056.1
Select seq ref|XP_024830949.1|	ubiquitin carboxyl-terminal hydrolase 47 isoform X4 [Bos taurus]	28.6	28.6	0.48	174	0.5	XP_024830949.1
Select seq ref|XP_032495002.1|	ubiquitin carboxyl-terminal hydrolase 47 isoform X9 [Phocoena sinus]	28.6	28.6	0.48	174	0.5	XP_032495002.1
Select seq ref|XP_007886021.1|	PREDICTED: ubiquitin carboxyl-terminal hydrolase 47 isoform X5 [Callorhinchus milii]	28.6	28.6	0.48	174	0.5	XP_007886021.1
Select seq ref|XP_024612760.1|	ubiquitin carboxyl-terminal hydrolase 47 isoform X2 [Neophocaena asiaeorientalis asiaeorientalis]	28.6	28.6	0.48	174	0.5	XP_024612760.1
Select seq ref|XP_009705006.1|	PREDICTED: ubiquitin carboxyl-terminal hydrolase 47 [Cariama cristata]	28.6	28.6	0.48	174	0.5	XP_009705006.1
Select seq ref|XP_032495001.1|	ubiquitin carboxyl-terminal hydrolase 47 isoform X8 [Phocoena sinus]	28.6	28.6	0.48	174	0.5	XP_032495001.1
Select seq ref|XP_029062716.1|	ubiquitin carboxyl-terminal hydrolase 47 isoform X2 [Monodon monoceros]	28.6	28.6	0.48	174	0.5	XP_029062716.1
Select seq ref|XP_007174986.1|	ubiquitin carboxyl-terminal hydrolase 47 isoform X5 [Balaenoptera acutorostrata scammoni]	28.6	28.6	0.48	174	0.5	XP_007174986.1
Select seq ref|XP_020760608.1|	ubiquitin carboxyl-terminal hydrolase 47 isoform X5 [Odocoileus virginianus texanus]	28.6	28.6	0.48	174	0.5	XP_020760608.1
Select seq ref|XP_015419197.1|	PREDICTED: ubiquitin carboxyl-terminal hydrolase 47 [Myotis davidii]	28.6	28.6	0.48	174	0.5	XP_015419197.1
Select seq ref|XP_026251690.1|	ubiquitin carboxyl-terminal hydrolase 47 isoform X4 [Urocitellus parryii]	28.6	28.6	0.48	174	0.5	XP_026251690.1
Select seq ref|XP_021119461.1|	ubiquitin carboxyl-terminal hydrolase 47 isoform X3 [Heterocephalus glaber]	28.6	28.6	0.48	174	0.5	XP_021119461.1
Select seq ref|XP_012911276.1|	PREDICTED: ubiquitin carboxyl-terminal hydrolase 47 isoform X5 [Mustela putorius furo]	28.6	28.6	0.48	174	0.5	XP_012911276.1
Select seq ref|XP_032494998.1|	ubiquitin carboxyl-terminal hydrolase 47 isoform X6 [Phocoena sinus]	28.6	28.6	0.48	174	0.5	XP_032494998.1
Select seq ref|NP_001359024.1|	ubiquitin carboxyl-terminal hydrolase 47 isoform g [Homo sapiens]	28.6	28.6	0.48	174	0.5	NP_001359024.1
Select seq ref|XP_021540980.1|	ubiquitin carboxyl-terminal hydrolase 47 isoform X2 [Neomonachus schauinslandi]	28.6	28.6	0.48	174	0.5	XP_021540980.1
Select seq ref|XP_010963165.1|	PREDICTED: ubiquitin carboxyl-terminal hydrolase 47 [Camelus bactrianus]	28.6	28.6	0.48	174	0.5	XP_010963165.1
Select seq ref|XP_009332746.1|	PREDICTED: ubiquitin carboxyl-terminal hydrolase 47 isoform X3 [Pygoscelis adeliae]	28.6	28.6	0.48	174	0.5	XP_009332746.1
Select seq ref|NP_001359022.1|	ubiquitin carboxyl-terminal hydrolase 47 isoform f [Homo sapiens]	28.6	28.6	0.48	174	0.5	NP_001359022.1
Select seq ref|XP_028015650.1|	ubiquitin carboxyl-terminal hydrolase 47 isoform X1 [Eptesicus fuscus]	28.6	28.6	0.48	174	0.5	XP_028015650.1
Select seq ref|XP_012789288.1|	PREDICTED: ubiquitin carboxyl-terminal hydrolase 47 isoform X2 [Sorex araneus]	28.6	28.6	0.48	174	0.5	XP_012789288.1
Select seq ref|XP_032748787.1|	ubiquitin carboxyl-terminal hydrolase 47 isoform X2 [Rattus rattus]	28.6	28.6	0.48	174	0.5	XP_032748787.1
Select seq ref|XP_021483560.1|	ubiquitin carboxyl-terminal hydrolase 47 isoform X2 [Meriones unguiculatus]	28.6	28.6	0.48	174	0.5	XP_021483560.1
Select seq ref|XP_014439285.1|	ubiquitin carboxyl-terminal hydrolase 47 isoform X2 [Tupaia chinensis]	28.6	28.6	0.48	174	0.5	XP_014439285.1
Select seq ref|XP_030774260.1|	ubiquitin carboxyl-terminal hydrolase 47 [Rhinopithecus roxellana]	28.6	28.6	0.48	174	0.5	XP_030774260.1
Select seq ref|XP_008004847.1|	PREDICTED: ubiquitin carboxyl-terminal hydrolase 47 isoform X3 [Chlorocebus sabaeus]	28.6	28.6	0.48	174	0.5	XP_008004847.1
Select seq ref|XP_007174985.1|	ubiquitin carboxyl-terminal hydrolase 47 isoform X4 [Balaenoptera acutorostrata scammoni]	28.6	28.6	0.48	174	0.5	XP_007174985.1
Select seq ref|XP_016066199.1|	PREDICTED: ubiquitin carboxyl-terminal hydrolase 47 isoform X2 [Miniopterus natalensis]	28.6	28.6	0.48	174	0.5	XP_016066199.1
Select seq ref|XP_030685360.1|	ubiquitin carboxyl-terminal hydrolase 47 isoform X3 [Nomascus leucogenys]	28.6	28.6	0.48	174	0.5	XP_030685360.1
Select seq ref|XP_026251689.1|	ubiquitin carboxyl-terminal hydrolase 47 isoform X3 [Urocitellus parryii]	28.6	28.6	0.48	174	0.5	XP_026251689.1
Select seq ref|XP_023593031.1|	ubiquitin carboxyl-terminal hydrolase 47 isoform X3 [Trichechus manatus latirostris]	28.6	28.6	0.48	174	0.5	XP_023593031.1
Select seq ref|XP_014312089.1|	ubiquitin carboxyl-terminal hydrolase 47 isoform X2 [Myotis lucifugus]	28.6	28.6	0.48	174	0.5	XP_014312089.1
Select seq ref|XP_011937196.1|	PREDICTED: ubiquitin carboxyl-terminal hydrolase 47 isoform X3 [Cercocebus atys]	28.6	28.6	0.48	174	0.5	XP_011937196.1
Select seq ref|XP_012862425.1|	ubiquitin carboxyl-terminal hydrolase 47 isoform X2 [Echinops telfairi]	28.6	28.6	0.48	174	0.5	XP_012862425.1
Select seq ref|XP_012911275.1|	PREDICTED: ubiquitin carboxyl-terminal hydrolase 47 isoform X4 [Mustela putorius furo]	28.6	28.6	0.48	174	0.5	XP_012911275.1
Select seq ref|XP_019311874.1|	PREDICTED: ubiquitin carboxyl-terminal hydrolase 47 isoform X3 [Panthera pardus]	28.6	28.6	0.48	174	0.5	XP_019311874.1
Select seq ref|XP_013225485.1|	ubiquitin carboxyl-terminal hydrolase 47 isoform X3 [Columba livia]	28.6	28.6	0.48	174	0.5	XP_013225485.1
Select seq ref|XP_013044577.1|	PREDICTED: ubiquitin carboxyl-terminal hydrolase 47 isoform X4 [Anser cygnoides domesticus]	28.6	28.6	0.48	174	0.5	XP_013044577.1
Select seq ref|XP_009332745.1|	PREDICTED: ubiquitin carboxyl-terminal hydrolase 47 isoform X2 [Pygoscelis adeliae]	28.6	28.6	0.48	174	0.5	XP_009332745.1
Select seq ref|XP_019375120.1|	PREDICTED: ubiquitin carboxyl-terminal hydrolase 47 isoform X4 [Gavialis gangeticus]	28.6	28.6	0.48	174	0.5	XP_019375120.1
Select seq ref|XP_010192148.1|	PREDICTED: ubiquitin carboxyl-terminal hydrolase 47 [Mesitornis unicolor]	28.6	28.6	0.48	174	0.5	XP_010192148.1
Select seq ref|NP_001359021.1|	ubiquitin carboxyl-terminal hydrolase 47 isoform e [Homo sapiens]	28.6	28.6	0.48	174	0.5	NP_001359021.1
Select seq ref|XP_019407143.1|	PREDICTED: ubiquitin carboxyl-terminal hydrolase 47 isoform X4 [Crocodylus porosus]	28.6	28.6	0.48	174	0.5	XP_019407143.1
Select seq ref|XP_032494997.1|	ubiquitin carboxyl-terminal hydrolase 47 isoform X5 [Phocoena sinus]	28.6	28.6	0.48	174	0.5	XP_032494997.1
Select seq ref|XP_015719474.1|	ubiquitin carboxyl-terminal hydrolase 47 isoform X6 [Coturnix japonica]	28.6	28.6	0.48	174	0.5	XP_015719474.1
Select seq ref|XP_012805789.1|	PREDICTED: ubiquitin carboxyl-terminal hydrolase 47 [Jaculus jaculus]	28.6	28.6	0.48	174	0.5	XP_012805789.1
Select seq ref|XP_005380349.1|	PREDICTED: ubiquitin carboxyl-terminal hydrolase 47 isoform X3 [Chinchilla lanigera]	28.6	28.6	0.48	174	0.5	XP_005380349.1
Select seq ref|XP_010709259.1|	ubiquitin carboxyl-terminal hydrolase 47 isoform X4 [Meleagris gallopavo]	28.6	28.6	0.48	174	0.5	XP_010709259.1
Select seq ref|XP_028357482.1|	ubiquitin carboxyl-terminal hydrolase 47 isoform X3 [Physeter catodon]	28.6	28.6	0.48	174	0.5	XP_028357482.1
Select seq ref|XP_024414739.1|	ubiquitin carboxyl-terminal hydrolase 47 isoform X2 [Desmodus rotundus]	28.6	28.6	0.48	174	0.5	XP_024414739.1
Select seq ref|XP_032494996.1|	ubiquitin carboxyl-terminal hydrolase 47 isoform X4 [Phocoena sinus]	28.6	28.6	0.48	174	0.5	XP_032494996.1
Select seq ref|XP_032494995.1|	ubiquitin carboxyl-terminal hydrolase 47 isoform X3 [Phocoena sinus]	28.6	28.6	0.48	174	0.5	XP_032494995.1
Select seq ref|XP_024830948.1|	ubiquitin carboxyl-terminal hydrolase 47 isoform X3 [Bos taurus]	28.6	28.6	0.48	174	0.5	XP_024830948.1
Select seq ref|XP_027419089.1|	ubiquitin carboxyl-terminal hydrolase 47 isoform X4 [Bos indicus x Bos taurus]	28.6	28.6	0.48	174	0.5	XP_027419089.1
Select seq ref|XP_031800025.1|	ubiquitin carboxyl-terminal hydrolase 47 isoform X2 [Sarcophilus harrisii]	28.6	28.6	0.48	174	0.5	XP_031800025.1
Select seq ref|XP_019375119.1|	PREDICTED: ubiquitin carboxyl-terminal hydrolase 47 isoform X3 [Gavialis gangeticus]	28.6	28.6	0.48	174	0.5	XP_019375119.1
Select seq ref|XP_007497155.1|	PREDICTED: ubiquitin carboxyl-terminal hydrolase 47 isoform X2 [Monodelphis domestica]	28.6	28.6	0.48	174	0.5	XP_007497155.1
Select seq ref|NP_001359020.1|	ubiquitin carboxyl-terminal hydrolase 47 isoform d [Homo sapiens]	28.6	28.6	0.48	174	0.5	NP_001359020.1
Select seq ref|XP_012509860.1|	PREDICTED: ubiquitin carboxyl-terminal hydrolase 47 isoform X2 [Propithecus coquereli]	28.6	28.6	0.48	174	0.5	XP_012509860.1
Select seq ref|XP_022377517.1|	ubiquitin carboxyl-terminal hydrolase 47 isoform X2 [Enhydra lutris kenyoni]	28.6	28.6	0.48	174	0.5	XP_022377517.1
Select seq ref|XP_015719473.1|	ubiquitin carboxyl-terminal hydrolase 47 isoform X5 [Coturnix japonica]	28.6	28.6	0.48	174	0.5	XP_015719473.1
Select seq ref|XP_017915038.1|	PREDICTED: ubiquitin carboxyl-terminal hydrolase 47 isoform X5 [Capra hircus]	28.6	28.6	0.48	174	0.5	XP_017915038.1
Select seq ref|XP_023371704.1|	ubiquitin carboxyl-terminal hydrolase 47 isoform X2 [Otolemur garnettii]	28.6	28.6	0.48	174	0.5	XP_023371704.1
Select seq ref|XP_013044576.1|	PREDICTED: ubiquitin carboxyl-terminal hydrolase 47 isoform X3 [Anser cygnoides domesticus]	28.6	28.6	0.48	174	0.5	XP_013044576.1
Select seq ref|XP_025749862.1|	ubiquitin carboxyl-terminal hydrolase 47 isoform X2 [Callorhinus ursinus]	28.6	28.6	0.48	174	0.5	XP_025749862.1
Select seq ref|XP_019407142.1|	PREDICTED: ubiquitin carboxyl-terminal hydrolase 47 isoform X3 [Crocodylus porosus]	28.6	28.6	0.48	174	0.5	XP_019407142.1
Select seq ref|XP_028914992.1|	ubiquitin carboxyl-terminal hydrolase 47 isoform X3 [Ornithorhynchus anatinus]	28.6	28.6	0.48	174	0.5	XP_028914992.1
Select seq ref|XP_010342556.1|	PREDICTED: ubiquitin carboxyl-terminal hydrolase 47 isoform X3 [Saimiri boliviensis boliviensis]	28.6	28.6	0.48	174	0.5	XP_010342556.1
Select seq ref|XP_025315280.1|	ubiquitin carboxyl-terminal hydrolase 47 isoform X2 [Canis lupus dingo]	28.6	28.6	0.48	174	0.5	XP_025315280.1
Select seq ref|XP_004369708.1|	ubiquitin carboxyl-terminal hydrolase 47 isoform X2 [Trichechus manatus latirostris]	28.6	28.6	0.48	174	0.5	XP_004369708.1
Select seq ref|XP_004613654.1|	PREDICTED: ubiquitin carboxyl-terminal hydrolase 47 isoform X1 [Sorex araneus]	28.6	28.6	0.48	174	0.5	XP_004613654.1
Select seq ref|XP_004394648.1|	PREDICTED: ubiquitin carboxyl-terminal hydrolase 47 isoform X2 [Odobenus rosmarus divergens]	28.6	28.6	0.48	174	0.5	XP_004394648.1
Select seq ref|XP_011809669.1|	PREDICTED: ubiquitin carboxyl-terminal hydrolase 47 isoform X2 [Colobus angolensis palliatus]	28.6	28.6	0.48	174	0.5	XP_011809669.1
Select seq ref|XP_024414738.1|	ubiquitin carboxyl-terminal hydrolase 47 isoform X1 [Desmodus rotundus]	28.6	28.6	0.48	174	0.5	XP_024414738.1
Select seq ref|XP_008004841.1|	PREDICTED: ubiquitin carboxyl-terminal hydrolase 47 isoform X2 [Chlorocebus sabaeus]	28.6	28.6	0.48	174	0.5	XP_008004841.1
Select seq ref|XP_032216401.1|	ubiquitin carboxyl-terminal hydrolase 47 isoform X4 [Mustela erminea]	28.6	28.6	0.48	174	0.5	XP_032216401.1
Select seq ref|XP_003254998.1|	ubiquitin carboxyl-terminal hydrolase 47 isoform X2 [Nomascus leucogenys]	28.6	28.6	0.48	174	0.5	XP_003254998.1
Select seq ref|XP_020760607.1|	ubiquitin carboxyl-terminal hydrolase 47 isoform X4 [Odocoileus virginianus texanus]	28.6	28.6	0.48	174	0.5	XP_020760607.1
Select seq ref|XP_019375118.1|	PREDICTED: ubiquitin carboxyl-terminal hydrolase 47 isoform X2 [Gavialis gangeticus]	28.6	28.6	0.48	174	0.5	XP_019375118.1
Select seq ref|XP_012312084.1|	ubiquitin carboxyl-terminal hydrolase 47 isoform X2 [Aotus nancymaae]	28.6	28.6	0.48	174	0.5	XP_012312084.1
Select seq ref|XP_009184842.1|	ubiquitin carboxyl-terminal hydrolase 47 isoform X2 [Papio anubis]	28.6	28.6	0.48	174	0.5	XP_009184842.1
Select seq ref|XP_017915037.1|	PREDICTED: ubiquitin carboxyl-terminal hydrolase 47 isoform X4 [Capra hircus]	28.6	28.6	0.48	174	0.5	XP_017915037.1
Select seq ref|XP_008149249.1|	ubiquitin carboxyl-terminal hydrolase 47 isoform X3 [Eptesicus fuscus]	28.6	28.6	0.48	174	0.5	XP_008149249.1
Select seq ref|XP_029895196.1|	ubiquitin carboxyl-terminal hydrolase 47 isoform X4 [Aquila chrysaetos chrysaetos]	28.6	28.6	0.48	174	0.5	XP_029895196.1
Select seq ref|XP_008049450.1|	ubiquitin carboxyl-terminal hydrolase 47 isoform X2 [Carlito syrichta]	28.6	28.6	0.48	174	0.5	XP_008049450.1
Select seq ref|XP_005578663.1|	PREDICTED: ubiquitin carboxyl-terminal hydrolase 47 isoform X2 [Macaca fascicularis]	28.6	28.6	0.48	174	0.5	XP_005578663.1
Select seq ref|XP_027708391.1|	ubiquitin carboxyl-terminal hydrolase 47 isoform X1 [Vombatus ursinus]	28.6	28.6	0.48	174	0.5	XP_027708391.1
Select seq ref|NP_001101012.2|	ubiquitin carboxyl-terminal hydrolase 47 [Rattus norvegicus]	28.6	28.6	0.48	174	0.5	NP_001101012.2
Select seq ref|XP_021483554.1|	ubiquitin carboxyl-terminal hydrolase 47 isoform X1 [Meriones unguiculatus]	28.6	28.6	0.48	174	0.5	XP_021483554.1
Select seq ref|XP_003465804.2|	ubiquitin carboxyl-terminal hydrolase 47 isoform X2 [Cavia porcellus]	28.6	28.6	0.48	174	0.5	XP_003465804.2
Select seq ref|XP_017737093.1|	PREDICTED: ubiquitin carboxyl-terminal hydrolase 47 isoform X3 [Rhinopithecus bieti]	28.6	28.6	0.48	174	0.5	XP_017737093.1
Select seq ref|XP_005326851.1|	ubiquitin carboxyl-terminal hydrolase 47 isoform X5 [Ictidomys tridecemlineatus]	28.6	28.6	0.48	174	0.5	XP_005326851.1
Select seq ref|XP_008710166.1|	PREDICTED: ubiquitin carboxyl-terminal hydrolase 47 [Ursus maritimus]	28.6	28.6	0.48	174	0.5	XP_008710166.1
Select seq ref|XP_022411469.1|	ubiquitin carboxyl-terminal hydrolase 47 isoform X2 [Delphinapterus leucas]	28.6	28.6	0.48	174	0.5	XP_022411469.1
Select seq ref|XP_011230736.1|	PREDICTED: ubiquitin carboxyl-terminal hydrolase 47 isoform X2 [Ailuropoda melanoleuca]	28.6	28.6	0.48	174	0.5	XP_011230736.1
Select seq ref|XP_029771654.1|	ubiquitin carboxyl-terminal hydrolase 47 isoform X2 [Suricata suricatta]	28.6	28.6	0.48	174	0.5	XP_029771654.1
Select seq ref|XP_008578636.1|	PREDICTED: ubiquitin carboxyl-terminal hydrolase 47 [Galeopterus variegatus]	28.6	28.6	0.48	174	0.5	XP_008578636.1
Select seq ref|XP_012641156.1|	ubiquitin carboxyl-terminal hydrolase 47 isoform X3 [Microcebus murinus]	28.6	28.6	0.48	174	0.5	XP_012641156.1
Select seq ref|XP_011826879.1|	PREDICTED: ubiquitin carboxyl-terminal hydrolase 47 isoform X2 [Mandrillus leucophaeus]	28.6	28.6	0.48	174	0.5	XP_011826879.1
Select seq ref|XP_032096646.1|	ubiquitin carboxyl-terminal hydrolase 47 isoform X2 [Sapajus apella]	28.6	28.6	0.48	174	0.5	XP_032096646.1
Select seq ref|XP_011937195.1|	PREDICTED: ubiquitin carboxyl-terminal hydrolase 47 isoform X2 [Cercocebus atys]	28.6	28.6	0.48	174	0.5	XP_011937195.1
Select seq ref|XP_006905704.1|	ubiquitin carboxyl-terminal hydrolase 47 isoform X3 [Pteropus alecto]	28.6	28.6	0.48	174	0.5	XP_006905704.1
Select seq ref|XP_009005918.1|	PREDICTED: ubiquitin carboxyl-terminal hydrolase 47 isoform X2 [Callithrix jacchus]	28.6	28.6	0.48	174	0.5	XP_009005918.1
Select seq ref|XP_008264469.1|	PREDICTED: ubiquitin carboxyl-terminal hydrolase 47 isoform X4 [Oryctolagus cuniculus]	28.6	28.6	0.48	174	0.5	XP_008264469.1
Select seq ref|XP_032344905.1|	ubiquitin carboxyl-terminal hydrolase 47 isoform X2 [Camelus ferus]	28.6	28.6	0.48	174	0.5	XP_032344905.1
Select seq ref|XP_005075727.1|	ubiquitin carboxyl-terminal hydrolase 47 isoform X2 [Mesocricetus auratus]	28.6	28.6	0.48	174	0.5	XP_005075727.1
Select seq ref|XP_006978657.1|	PREDICTED: ubiquitin carboxyl-terminal hydrolase 47 isoform X2 [Peromyscus maniculatus bairdii]	28.6	28.6	0.48	174	0.5	XP_006978657.1
Select seq ref|XP_005215991.1|	ubiquitin carboxyl-terminal hydrolase 47 isoform X2 [Bos taurus]	28.6	28.6	0.48	174	0.5	XP_005215991.1
Select seq ref|XP_027835190.1|	ubiquitin carboxyl-terminal hydrolase 47 isoform X2 [Ovis aries]	28.6	28.6	0.48	174	0.5	XP_027835190.1
Select seq ref|XP_012509859.1|	PREDICTED: ubiquitin carboxyl-terminal hydrolase 47 isoform X1 [Propithecus coquereli]	28.6	28.6	0.48	174	0.5	XP_012509859.1
Select seq ref|XP_028371349.1|	ubiquitin carboxyl-terminal hydrolase 47 isoform X2 [Phyllostomus discolor]	28.6	28.6	0.48	174	0.5	XP_028371349.1
Select seq ref|XP_019803665.1|	PREDICTED: ubiquitin carboxyl-terminal hydrolase 47 isoform X2 [Tursiops truncatus]	28.6	28.6	0.48	174	0.5	XP_019803665.1
Select seq ref|XP_026251688.1|	ubiquitin carboxyl-terminal hydrolase 47 isoform X2 [Urocitellus parryii]	28.6	28.6	0.48	174	0.5	XP_026251688.1
Select seq ref|XP_030863549.1|	ubiquitin carboxyl-terminal hydrolase 47 isoform X1 [Gorilla gorilla gorilla]	28.6	28.6	0.48	174	0.5	XP_030863549.1
Select seq ref|XP_032977715.1|	ubiquitin carboxyl-terminal hydrolase 47 isoform X2 [Rhinolophus ferrumequinum]	28.6	28.6	0.48	174	0.5	XP_032977715.1
Select seq ref|XP_021540979.1|	ubiquitin carboxyl-terminal hydrolase 47 isoform X1 [Neomonachus schauinslandi]	28.6	28.6	0.48	174	0.5	XP_021540979.1
Select seq ref|XP_020857633.1|	ubiquitin carboxyl-terminal hydrolase 47 isoform X2 [Phascolarctos cinereus]	28.6	28.6	0.48	174	0.5	XP_020857633.1
Select seq ref|XP_021075508.1|	ubiquitin carboxyl-terminal hydrolase 47 isoform X4 [Mus pahari]	28.6	28.6	0.48	174	0.5	XP_021075508.1
Select seq ref|XP_004279229.1|	PREDICTED: ubiquitin carboxyl-terminal hydrolase 47 isoform X2 [Orcinus orca]	28.6	28.6	0.48	174	0.5	XP_004279229.1
Select seq ref|XP_031315880.1|	ubiquitin carboxyl-terminal hydrolase 47 isoform X2 [Camelus dromedarius]	28.6	28.6	0.48	174	0.5	XP_031315880.1
Select seq ref|XP_024612759.1|	ubiquitin carboxyl-terminal hydrolase 47 isoform X1 [Neophocaena asiaeorientalis asiaeorientalis]	28.6	28.6	0.48	174	0.5	XP_024612759.1
Select seq ref|XP_027317016.1|	ubiquitin carboxyl-terminal hydrolase 47 isoform X3 [Anas platyrhynchos]	28.6	28.6	0.48	174	0.5	XP_027317016.1
Select seq ref|XP_012659033.1|	ubiquitin carboxyl-terminal hydrolase 47 isoform X1 [Otolemur garnettii]	28.6	28.6	0.48	174	0.5	XP_012659033.1
Select seq ref|XP_031243751.1|	ubiquitin carboxyl-terminal hydrolase 47 isoform X4 [Mastomys coucha]	28.6	28.6	0.48	174	0.5	XP_031243751.1
Select seq ref|XP_027798062.1|	ubiquitin carboxyl-terminal hydrolase 47 [Marmota flaviventris]	28.6	28.6	0.48	174	0.5	XP_027798062.1
Select seq ref|XP_028731675.1|	ubiquitin carboxyl-terminal hydrolase 47 isoform X2 [Peromyscus leucopus]	28.6	28.6	0.48	174	0.5	XP_028731675.1
Select seq ref|XP_025749861.1|	ubiquitin carboxyl-terminal hydrolase 47 isoform X1 [Callorhinus ursinus]	28.6	28.6	0.48	174	0.5	XP_025749861.1
Select seq ref|XP_008969674.1|	ubiquitin carboxyl-terminal hydrolase 47 isoform X2 [Pan paniscus]	28.6	28.6	0.48	174	0.5	XP_008969674.1
Select seq ref|NP_001269588.1|	ubiquitin carboxyl-terminal hydrolase 47 isoform a [Homo sapiens]	28.6	28.6	0.48	174	0.5	NP_001269588.1
Select seq ref|XP_004851485.1|	ubiquitin carboxyl-terminal hydrolase 47 isoform X2 [Heterocephalus glaber]	28.6	28.6	0.48	174	0.5	XP_004851485.1
Select seq ref|XP_032283265.1|	ubiquitin carboxyl-terminal hydrolase 47 isoform X3 [Phoca vitulina]	28.6	28.6	0.48	174	0.5	XP_032283265.1
Select seq ref|XP_012884229.1|	PREDICTED: ubiquitin carboxyl-terminal hydrolase 47 isoform X2 [Dipodomys ordii]	28.6	28.6	0.48	174	0.5	XP_012884229.1
Select seq ref|XP_009244892.1|	ubiquitin carboxyl-terminal hydrolase 47 isoform X3 [Pongo abelii]	28.6	28.6	0.48	174	0.5	XP_009244892.1
Select seq ref|XP_025122440.1|	ubiquitin carboxyl-terminal hydrolase 47 isoform X3 [Bubalus bubalis]	28.6	28.6	0.48	174	0.5	XP_025122440.1
Select seq ref|XP_026971176.1|	ubiquitin carboxyl-terminal hydrolase 47 isoform X2 [Lagenorhynchus obliquidens]	28.6	28.6	0.48	174	0.5	XP_026971176.1
Select seq ref|XP_015990932.1|	PREDICTED: ubiquitin carboxyl-terminal hydrolase 47 isoform X3 [Rousettus aegyptiacus]	28.6	28.6	0.48	174	0.5	XP_015990932.1
Select seq ref|XP_022377516.1|	ubiquitin carboxyl-terminal hydrolase 47 isoform X1 [Enhydra lutris kenyoni]	28.6	28.6	0.48	174	0.5	XP_022377516.1
Select seq ref|XP_007102713.1|	ubiquitin carboxyl-terminal hydrolase 47 isoform X2 [Physeter catodon]	28.6	28.6	0.48	174	0.5	XP_007102713.1
Select seq ref|XP_025212809.1|	ubiquitin carboxyl-terminal hydrolase 47 isoform X2 [Theropithecus gelada]	28.6	28.6	0.48	174	0.5	XP_025212809.1
Select seq ref|XP_006885472.1|	PREDICTED: ubiquitin carboxyl-terminal hydrolase 47 isoform X1 [Elephantulus edwardii]	28.6	28.6	0.48	174	0.5	XP_006885472.1
Select seq ref|XP_032709373.1|	ubiquitin carboxyl-terminal hydrolase 47 isoform X3 [Lontra canadensis]	28.6	28.6	0.48	174	0.5	XP_032709373.1
Select seq ref|XP_019407141.1|	PREDICTED: ubiquitin carboxyl-terminal hydrolase 47 isoform X2 [Crocodylus porosus]	28.6	28.6	0.48	174	0.5	XP_019407141.1
Select seq ref|XP_015333119.1|	PREDICTED: ubiquitin carboxyl-terminal hydrolase 47 isoform X1 [Marmota marmota marmota]	28.6	28.6	0.48	174	0.5	XP_015333119.1
Select seq ref|XP_007174984.1|	ubiquitin carboxyl-terminal hydrolase 47 isoform X3 [Balaenoptera acutorostrata scammoni]	28.6	28.6	0.48	174	0.5	XP_007174984.1
Select seq ref|XP_027419088.1|	ubiquitin carboxyl-terminal hydrolase 47 isoform X3 [Bos indicus x Bos taurus]	28.6	28.6	0.48	174	0.5	XP_027419088.1
Select seq ref|XP_001171097.1|	ubiquitin carboxyl-terminal hydrolase 47 isoform X2 [Pan troglodytes]	28.6	28.6	0.48	174	0.5	XP_001171097.1
Select seq ref|XP_008114144.1|	PREDICTED: ubiquitin carboxyl-terminal hydrolase 47 isoform X3 [Anolis carolinensis]	28.6	28.6	0.48	174	0.5	XP_008114144.1
Select seq ref|XP_003993051.1|	ubiquitin carboxyl-terminal hydrolase 47 isoform X2 [Felis catus]	28.6	28.6	0.48	174	0.5	XP_003993051.1
Select seq ref|XP_006203597.1|	ubiquitin carboxyl-terminal hydrolase 47 isoform X2 [Vicugna pacos]	28.6	28.6	0.48	174	0.5	XP_006203597.1
Select seq ref|XP_014699657.1|	PREDICTED: ubiquitin carboxyl-terminal hydrolase 47 isoform X2 [Equus asinus]	28.6	28.6	0.48	174	0.5	XP_014699657.1
Select seq ref|XP_030906226.1|	ubiquitin carboxyl-terminal hydrolase 47 isoform X3 [Melopsittacus undulatus]	28.6	28.6	0.48	174	0.5	XP_030906226.1
Select seq ref|XP_021021684.1|	ubiquitin carboxyl-terminal hydrolase 47 isoform X4 [Mus caroli]	28.6	28.6	0.48	174	0.5	XP_021021684.1
Select seq ref|XP_015141856.1|	ubiquitin carboxyl-terminal hydrolase 47 isoform X3 [Gallus gallus]	28.6	28.6	0.48	174	0.5	XP_015141856.1
Select seq ref|XP_030906225.1|	ubiquitin carboxyl-terminal hydrolase 47 isoform X2 [Melopsittacus undulatus]	28.6	28.6	0.48	174	0.5	XP_030906225.1
Select seq ref|NP_598519.2|	ubiquitin carboxyl-terminal hydrolase 47 isoform 2 [Mus musculus]	28.6	28.6	0.48	174	0.5	NP_598519.2
Select seq ref|XP_029895195.1|	ubiquitin carboxyl-terminal hydrolase 47 isoform X3 [Aquila chrysaetos chrysaetos]	28.6	28.6	0.48	174	0.5	XP_029895195.1
Select seq ref|XP_020645566.1|	ubiquitin carboxyl-terminal hydrolase 47 isoform X3 [Pogona vitticeps]	28.6	28.6	0.48	174	0.5	XP_020645566.1
Select seq ref|XP_014457804.1|	PREDICTED: ubiquitin carboxyl-terminal hydrolase 47 isoform X4 [Alligator mississippiensis]	28.6	28.6	0.48	174	0.5	XP_014457804.1
Select seq ref|XP_015745129.1|	ubiquitin carboxyl-terminal hydrolase 47 isoform X3 [Python bivittatus]	28.6	28.6	0.48	174	0.5	XP_015745129.1
Select seq ref|XP_030306791.1|	ubiquitin carboxyl-terminal hydrolase 47 [Calypte anna]	28.6	28.6	0.48	174	0.5	XP_030306791.1
Select seq ref|XP_019332348.1|	PREDICTED: ubiquitin carboxyl-terminal hydrolase 47 isoform X5 [Alligator mississippiensis]	28.6	28.6	0.48	174	0.5	XP_019332348.1
Select seq ref|XP_005351061.1|	ubiquitin carboxyl-terminal hydrolase 47 isoform X2 [Microtus ochrogaster]	28.6	28.6	0.48	174	0.5	XP_005351061.1
Select seq ref|XP_025890571.1|	ubiquitin carboxyl-terminal hydrolase 47 [Nothoprocta perdicaria]	28.6	28.6	0.48	174	0.5	XP_025890571.1
Select seq ref|XP_008540601.1|	PREDICTED: ubiquitin carboxyl-terminal hydrolase 47 isoform X2 [Equus przewalskii]	28.6	28.6	0.48	174	0.5	XP_008540601.1
Select seq ref|XP_031469871.1|	ubiquitin carboxyl-terminal hydrolase 47 isoform X4 [Phasianus colchicus]	28.6	28.6	0.48	174	0.5	XP_031469871.1
Select seq ref|XP_019311873.1|	PREDICTED: ubiquitin carboxyl-terminal hydrolase 47 isoform X2 [Panthera pardus]	28.6	28.6	0.48	174	0.5	XP_019311873.1
Select seq ref|XP_030188374.1|	ubiquitin carboxyl-terminal hydrolase 47 isoform X2 [Lynx canadensis]	28.6	28.6	0.48	174	0.5	XP_030188374.1
Select seq ref|XP_030906224.1|	ubiquitin carboxyl-terminal hydrolase 47 isoform X1 [Melopsittacus undulatus]	28.6	28.6	0.48	174	0.5	XP_030906224.1
Select seq ref|XP_030341072.1|	ubiquitin carboxyl-terminal hydrolase 47 isoform X2 [Strigops habroptila]	28.6	28.6	0.48	174	0.5	XP_030341072.1
Select seq ref|XP_015719472.1|	ubiquitin carboxyl-terminal hydrolase 47 isoform X4 [Coturnix japonica]	28.6	28.6	0.48	174	0.5	XP_015719472.1
Select seq ref|XP_012911274.1|	PREDICTED: ubiquitin carboxyl-terminal hydrolase 47 isoform X3 [Mustela putorius furo]	28.6	28.6	0.48	174	0.5	XP_012911274.1
Select seq ref|XP_030341073.1|	ubiquitin carboxyl-terminal hydrolase 47 isoform X3 [Strigops habroptila]	28.6	28.6	0.48	174	0.5	XP_030341073.1
Select seq ref|XP_028623838.1|	ubiquitin carboxyl-terminal hydrolase 47 isoform X2 [Grammomys surdaster]	28.6	28.6	0.48	174	0.5	XP_028623838.1
Select seq ref|XP_030341071.1|	ubiquitin carboxyl-terminal hydrolase 47 isoform X1 [Strigops habroptila]	28.6	28.6	0.48	174	0.5	XP_030341071.1
Select seq ref|XP_016066198.1|	PREDICTED: ubiquitin carboxyl-terminal hydrolase 47 isoform X1 [Miniopterus natalensis]	28.6	28.6	0.48	174	0.5	XP_016066198.1
Select seq ref|XP_013044575.1|	PREDICTED: ubiquitin carboxyl-terminal hydrolase 47 isoform X2 [Anser cygnoides domesticus]	28.6	28.6	0.48	174	0.5	XP_013044575.1
Select seq ref|XP_021583034.1|	ubiquitin carboxyl-terminal hydrolase 47 isoform X4 [Ictidomys tridecemlineatus]	28.6	28.6	0.48	174	0.5	XP_021583034.1
Select seq ref|XP_029438918.1|	ubiquitin carboxyl-terminal hydrolase 47 isoform X5 [Rhinatrema bivittatum]	28.6	28.6	0.48	174	0.5	XP_029438918.1
Select seq ref|XP_004752049.1|	PREDICTED: ubiquitin carboxyl-terminal hydrolase 47 isoform X2 [Mustela putorius furo]	28.6	28.6	0.48	174	0.5	XP_004752049.1
Select seq ref|XP_008264462.2|	PREDICTED: ubiquitin carboxyl-terminal hydrolase 47 isoform X3 [Oryctolagus cuniculus]	28.6	28.6	0.48	174	0.5	XP_008264462.2
Select seq ref|XP_009685610.1|	PREDICTED: ubiquitin carboxyl-terminal hydrolase 47 [Struthio camelus australis]	28.6	28.6	0.48	174	0.5	XP_009685610.1
Select seq ref|XP_010074666.1|	PREDICTED: ubiquitin carboxyl-terminal hydrolase 47 [Pterocles gutturalis]	28.6	28.6	0.48	174	0.5	XP_010074666.1
Select seq ref|XP_008264455.2|	PREDICTED: ubiquitin carboxyl-terminal hydrolase 47 isoform X1 [Oryctolagus cuniculus]	28.6	28.6	0.48	174	0.5	XP_008264455.2
Select seq ref|XP_009894804.1|	PREDICTED: ubiquitin carboxyl-terminal hydrolase 47 [Picoides pubescens]	28.6	28.6	0.48	174	0.5	XP_009894804.1
Select seq ref|XP_009332744.1|	PREDICTED: ubiquitin carboxyl-terminal hydrolase 47 isoform X1 [Pygoscelis adeliae]	28.6	28.6	0.48	174	0.5	XP_009332744.1
Select seq ref|XP_027666237.1|	ubiquitin carboxyl-terminal hydrolase 47 isoform X2 [Falco cherrug]	28.6	28.6	0.48	174	0.5	XP_027666237.1
Select seq ref|XP_009929481.1|	PREDICTED: ubiquitin carboxyl-terminal hydrolase 47 [Opisthocomus hoazin]	28.6	28.6	0.48	174	0.5	XP_009929481.1
Select seq ref|XP_010297954.1|	PREDICTED: ubiquitin carboxyl-terminal hydrolase 47 [Balearica regulorum gibbericeps]	28.6	28.6	0.48	174	0.5	XP_010297954.1
Select seq ref|XP_013225480.1|	ubiquitin carboxyl-terminal hydrolase 47 isoform X4 [Columba livia]	28.6	28.6	0.48	174	0.5	XP_013225480.1
Select seq ref|XP_019330071.1|	PREDICTED: LOW QUALITY PROTEIN: ubiquitin carboxyl-terminal hydrolase 47 [Aptenodytes forsteri]	28.6	28.6	0.48	174	0.5	XP_019330071.1
Select seq ref|XP_026706691.1|	ubiquitin carboxyl-terminal hydrolase 47 isoform X2 [Athene cunicularia]	28.6	28.6	0.48	174	0.5	XP_026706691.1
Select seq ref|XP_009946818.1|	PREDICTED: ubiquitin carboxyl-terminal hydrolase 47 [Leptosomus discolor]	28.6	28.6	0.48	174	0.5	XP_009946818.1
Select seq ref|XP_009512796.1|	PREDICTED: ubiquitin carboxyl-terminal hydrolase 47 [Phalacrocorax carbo]	28.6	28.6	0.48	174	0.5	XP_009512796.1
Select seq ref|XP_010135712.1|	PREDICTED: ubiquitin carboxyl-terminal hydrolase 47 [Buceros rhinoceros silvestris]	28.6	28.6	0.48	174	0.5	XP_010135712.1
Select seq ref|XP_010224760.1|	PREDICTED: ubiquitin carboxyl-terminal hydrolase 47 [Tinamus guttatus]	28.6	28.6	0.48	174	0.5	XP_010224760.1
Select seq ref|XP_010151783.1|	PREDICTED: ubiquitin carboxyl-terminal hydrolase 47 [Eurypyga helias]	28.6	28.6	0.48	174	0.5	XP_010151783.1
Select seq ref|XP_027666238.1|	ubiquitin carboxyl-terminal hydrolase 47 isoform X3 [Falco cherrug]	28.6	28.6	0.48	174	0.5	XP_027666238.1
Select seq ref|XP_005017773.1|	ubiquitin carboxyl-terminal hydrolase 47 isoform X2 [Anas platyrhynchos]	28.6	28.6	0.48	174	0.5	XP_005017773.1
Select seq ref|XP_009579726.1|	PREDICTED: ubiquitin carboxyl-terminal hydrolase 47 [Fulmarus glacialis]	28.6	28.6	0.48	174	0.5	XP_009579726.1
Select seq ref|XP_004752048.1|	PREDICTED: ubiquitin carboxyl-terminal hydrolase 47 isoform X1 [Mustela putorius furo]	28.6	28.6	0.48	174	0.5	XP_004752048.1
Select seq ref|XP_032216400.1|	ubiquitin carboxyl-terminal hydrolase 47 isoform X3 [Mustela erminea]	28.6	28.6	0.48	174	0.5	XP_032216400.1
Select seq ref|XP_027666236.1|	ubiquitin carboxyl-terminal hydrolase 47 isoform X1 [Falco cherrug]	28.6	28.6	0.48	174	0.5	XP_027666236.1
Select seq ref|XP_019470902.1|	ubiquitin carboxyl-terminal hydrolase 47 isoform X3 [Meleagris gallopavo]	28.6	28.6	0.48	174	0.5	XP_019470902.1
Select seq ref|XP_028940904.1|	ubiquitin carboxyl-terminal hydrolase 47 [Antrostomus carolinensis]	28.6	28.6	0.48	174	0.5	XP_028940904.1
Select seq ref|XP_013813344.1|	PREDICTED: ubiquitin carboxyl-terminal hydrolase 47 [Apteryx mantelli mantelli]	28.6	28.6	0.48	174	0.5	XP_013813344.1
Select seq ref|XP_031469870.1|	ubiquitin carboxyl-terminal hydrolase 47 isoform X3 [Phasianus colchicus]	28.6	28.6	0.48	174	0.5	XP_031469870.1
Select seq ref|XP_022658827.1|	nuclear pore complex protein Nup155-like [Varroa destructor]	28.6	28.6	0.37	174	0.6923	XP_022658827.1
Select seq ref|XP_026706690.1|	ubiquitin carboxyl-terminal hydrolase 47 isoform X1 [Athene cunicularia]	28.6	28.6	0.48	174	0.5	XP_026706690.1
Select seq ref|XP_007174983.1|	ubiquitin carboxyl-terminal hydrolase 47 isoform X2 [Balaenoptera acutorostrata scammoni]	28.6	28.6	0.48	174	0.5	XP_007174983.1
Select seq ref|XP_005380348.1|	PREDICTED: ubiquitin carboxyl-terminal hydrolase 47 isoform X2 [Chinchilla lanigera]	28.6	28.6	0.48	174	0.5	XP_005380348.1
Select seq ref|XP_010012449.1|	PREDICTED: ubiquitin carboxyl-terminal hydrolase 47 [Nestor notabilis]	28.6	28.6	0.48	174	0.5	XP_010012449.1
Select seq ref|XP_004634935.1|	ubiquitin carboxyl-terminal hydrolase 47 isoform X4 [Octodon degus]	28.6	28.6	0.48	174	0.5	XP_004634935.1
Select seq ref|XP_007254707.2|	ubiquitin carboxyl-terminal hydrolase 47 isoform X2 [Astyanax mexicanus]	28.6	28.6	0.48	174	0.5	XP_007254707.2
Select seq ref|XP_021156516.1|	ubiquitin carboxyl-terminal hydrolase 47 isoform X2 [Columba livia]	28.6	28.6	0.48	174	0.5	XP_021156516.1
Select seq ref|XP_029438917.1|	ubiquitin carboxyl-terminal hydrolase 47 isoform X4 [Rhinatrema bivittatum]	28.6	28.6	0.48	174	0.5	XP_029438917.1
Select seq ref|XP_009562124.1|	PREDICTED: ubiquitin carboxyl-terminal hydrolase 47 [Cuculus canorus]	28.6	28.6	0.48	174	0.5	XP_009562124.1
Select seq ref|XP_007886020.1|	PREDICTED: ubiquitin carboxyl-terminal hydrolase 47 isoform X4 [Callorhinchus milii]	28.6	28.6	0.48	174	0.5	XP_007886020.1
Select seq ref|XP_021156513.1|	ubiquitin carboxyl-terminal hydrolase 47 isoform X1 [Columba livia]	28.6	28.6	0.48	174	0.5	XP_021156513.1
Select seq ref|XP_020760606.1|	ubiquitin carboxyl-terminal hydrolase 47 isoform X3 [Odocoileus virginianus texanus]	28.6	28.6	0.48	174	0.5	XP_020760606.1
Select seq ref|XP_028914991.1|	ubiquitin carboxyl-terminal hydrolase 47 isoform X2 [Ornithorhynchus anatinus]	28.6	28.6	0.48	174	0.5	XP_028914991.1
Select seq ref|XP_032748788.1|	ubiquitin carboxyl-terminal hydrolase 47 isoform X3 [Rattus rattus]	28.6	28.6	0.48	174	0.5	XP_032748788.1
Select seq ref|XP_030098904.1|	ubiquitin carboxyl-terminal hydrolase 47 isoform X2 [Mus musculus]	28.6	28.6	0.48	174	0.5	XP_030098904.1
Select seq ref|XP_013044574.1|	PREDICTED: ubiquitin carboxyl-terminal hydrolase 47 isoform X1 [Anser cygnoides domesticus]	28.6	28.6	0.48	174	0.5	XP_013044574.1
Select seq ref|XP_023610298.1|	ubiquitin carboxyl-terminal hydrolase 47 isoform X1 [Myotis lucifugus]	28.6	28.6	0.48	174	0.5	XP_023610298.1
Select seq ref|XP_031409291.1|	ubiquitin carboxyl-terminal hydrolase 47 isoform X2 [Meleagris gallopavo]	28.6	28.6	0.48	174	0.5	XP_031409291.1
Select seq ref|XP_017915036.1|	PREDICTED: ubiquitin carboxyl-terminal hydrolase 47 isoform X3 [Capra hircus]	28.6	28.6	0.48	174	0.5	XP_017915036.1
Select seq ref|XP_005380347.1|	PREDICTED: ubiquitin carboxyl-terminal hydrolase 47 isoform X1 [Chinchilla lanigera]	28.6	28.6	0.48	174	0.5	XP_005380347.1
Select seq ref|XP_010709258.1|	ubiquitin carboxyl-terminal hydrolase 47 isoform X1 [Meleagris gallopavo]	28.6	28.6	0.48	174	0.5	XP_010709258.1
Select seq ref|XP_015451965.1|	ubiquitin carboxyl-terminal hydrolase 47 isoform X2 [Pteropus alecto]	28.6	28.6	0.48	174	0.5	XP_015451965.1
Select seq ref|XP_032283264.1|	ubiquitin carboxyl-terminal hydrolase 47 isoform X2 [Phoca vitulina]	28.6	28.6	0.48	174	0.5	XP_032283264.1
Select seq ref|XP_009992540.1|	PREDICTED: LOW QUALITY PROTEIN: ubiquitin carboxyl-terminal hydrolase 47 [Chaetura pelagica]	28.6	28.6	0.48	174	0.5	XP_009992540.1
Select seq ref|XP_025122439.1|	ubiquitin carboxyl-terminal hydrolase 47 isoform X2 [Bubalus bubalis]	28.6	28.6	0.48	174	0.5	XP_025122439.1
Select seq ref|XP_032216399.1|	ubiquitin carboxyl-terminal hydrolase 47 isoform X2 [Mustela erminea]	28.6	28.6	0.48	174	0.5	XP_032216399.1
Select seq ref|XP_005215990.1|	ubiquitin carboxyl-terminal hydrolase 47 isoform X1 [Bos taurus]	28.6	28.6	0.48	174	0.5	XP_005215990.1
Select seq ref|XP_010342517.1|	PREDICTED: ubiquitin carboxyl-terminal hydrolase 47 isoform X2 [Saimiri boliviensis boliviensis]	28.6	28.6	0.48	174	0.5	XP_010342517.1
Select seq ref|XP_027419087.1|	ubiquitin carboxyl-terminal hydrolase 47 isoform X2 [Bos indicus x Bos taurus]	28.6	28.6	0.48	174	0.5	XP_027419087.1
Select seq ref|XP_031800024.1|	ubiquitin carboxyl-terminal hydrolase 47 isoform X1 [Sarcophilus harrisii]	28.6	28.6	0.48	174	0.5	XP_031800024.1
Select seq ref|XP_009633940.1|	PREDICTED: ubiquitin carboxyl-terminal hydrolase 47 [Egretta garzetta]	28.6	28.6	0.48	174	0.5	XP_009633940.1
Select seq ref|XP_020760605.1|	ubiquitin carboxyl-terminal hydrolase 47 isoform X2 [Odocoileus virginianus texanus]	28.6	28.6	0.48	174	0.5	XP_020760605.1
Select seq ref|XP_025063941.1|	ubiquitin carboxyl-terminal hydrolase 47 isoform X3 [Alligator sinensis]	28.6	28.6	0.48	174	0.5	XP_025063941.1
Select seq ref|XP_012641146.1|	ubiquitin carboxyl-terminal hydrolase 47 isoform X2 [Microcebus murinus]	28.6	28.6	0.48	174	0.5	XP_012641146.1
Select seq ref|XP_024110913.1|	ubiquitin carboxyl-terminal hydrolase 47 isoform X2 [Pongo abelii]	28.6	28.6	0.48	174	0.5	XP_024110913.1
Select seq ref|XP_017737091.1|	PREDICTED: ubiquitin carboxyl-terminal hydrolase 47 isoform X2 [Rhinopithecus bieti]	28.6	28.6	0.48	174	0.5	XP_017737091.1
Select seq ref|XP_032709372.1|	ubiquitin carboxyl-terminal hydrolase 47 isoform X2 [Lontra canadensis]	28.6	28.6	0.48	174	0.5	XP_032709372.1
Select seq ref|XP_015719469.1|	ubiquitin carboxyl-terminal hydrolase 47 isoform X3 [Coturnix japonica]	28.6	28.6	0.48	174	0.5	XP_015719469.1
Select seq ref|XP_028914990.1|	ubiquitin carboxyl-terminal hydrolase 47 isoform X1 [Ornithorhynchus anatinus]	28.6	28.6	0.48	174	0.5	XP_028914990.1
Select seq ref|XP_009459721.1|	PREDICTED: ubiquitin carboxyl-terminal hydrolase 47 [Nipponia nippon]	28.6	28.6	0.48	174	0.5	XP_009459721.1
Select seq ref|XP_016278918.1|	PREDICTED: ubiquitin carboxyl-terminal hydrolase 47 isoform X1 [Monodelphis domestica]	28.6	28.6	0.48	174	0.5	XP_016278918.1
Select seq ref|XP_027317014.1|	ubiquitin carboxyl-terminal hydrolase 47 isoform X1 [Anas platyrhynchos]	28.6	28.6	0.48	174	0.5	XP_027317014.1
Select seq ref|XP_022411468.1|	ubiquitin carboxyl-terminal hydrolase 47 isoform X1 [Delphinapterus leucas]	28.6	28.6	0.48	174	0.5	XP_022411468.1
Select seq ref|XP_028015651.1|	ubiquitin carboxyl-terminal hydrolase 47 isoform X2 [Eptesicus fuscus]	28.6	28.6	0.48	174	0.5	XP_028015651.1
Select seq ref|XP_013825060.2|	PREDICTED: ubiquitin carboxyl-terminal hydrolase 47 isoform X2 [Capra hircus]	28.6	28.6	0.48	174	0.5	XP_013825060.2
Select seq ref|XP_025212808.1|	ubiquitin carboxyl-terminal hydrolase 47 isoform X1 [Theropithecus gelada]	28.6	28.6	0.48	174	0.5	XP_025212808.1
Select seq ref|XP_014956518.2|	ubiquitin carboxyl-terminal hydrolase 47 isoform X1 [Ovis aries]	28.6	28.6	0.48	174	0.5	XP_014956518.2
Select seq ref|XP_020645565.1|	ubiquitin carboxyl-terminal hydrolase 47 isoform X2 [Pogona vitticeps]	28.6	28.6	0.48	174	0.5	XP_020645565.1
Select seq ref|XP_028731674.1|	ubiquitin carboxyl-terminal hydrolase 47 isoform X1 [Peromyscus leucopus]	28.6	28.6	0.48	174	0.5	XP_028731674.1
Select seq ref|XP_023593017.1|	ubiquitin carboxyl-terminal hydrolase 47 isoform X1 [Trichechus manatus latirostris]	28.6	28.6	0.48	174	0.5	XP_023593017.1
Select seq ref|XP_027419085.1|	ubiquitin carboxyl-terminal hydrolase 47 isoform X1 [Bos indicus x Bos taurus]	28.6	28.6	0.48	174	0.5	XP_027419085.1
Select seq ref|XP_020857632.1|	ubiquitin carboxyl-terminal hydrolase 47 isoform X1 [Phascolarctos cinereus]	28.6	28.6	0.48	174	0.5	XP_020857632.1
Select seq ref|XP_015141855.1|	ubiquitin carboxyl-terminal hydrolase 47 isoform X1 [Gallus gallus]	28.6	28.6	0.48	174	0.5	XP_015141855.1
Select seq ref|XP_021564901.1|	ubiquitin carboxyl-terminal hydrolase 47 isoform X1 [Carlito syrichta]	28.6	28.6	0.48	174	0.5	XP_021564901.1
Select seq ref|XP_015333120.1|	PREDICTED: ubiquitin carboxyl-terminal hydrolase 47 isoform X2 [Marmota marmota marmota]	28.6	28.6	0.48	174	0.5	XP_015333120.1
Select seq ref|XP_027265894.1|	ubiquitin carboxyl-terminal hydrolase 47 isoform X3 [Cricetulus griseus]	28.6	28.6	0.48	174	0.5	XP_027265894.1
Select seq ref|XP_016833696.1|	ubiquitin carboxyl-terminal hydrolase 47 isoform X3 [Cricetulus griseus]	28.6	28.6	0.48	174	0.5	XP_016833696.1
Select seq ref|XP_012312082.1|	ubiquitin carboxyl-terminal hydrolase 47 isoform X1 [Aotus nancymaae]	28.6	28.6	0.48	174	0.5	XP_012312082.1
Select seq ref|XP_023371753.1|	ubiquitin carboxyl-terminal hydrolase 47 isoform X4 [Otolemur garnettii]	28.6	28.6	0.48	174	0.5	XP_023371753.1
Select seq ref|XP_031243749.1|	ubiquitin carboxyl-terminal hydrolase 47 isoform X3 [Mastomys coucha]	28.6	28.6	0.48	174	0.5	XP_031243749.1
